# Supplementary material for: Development of a counterselection system for efficient marker-free genetic manipulation in Avibacterium paragallinarum
Source: Appl Environ Microbiol. 2026 Mar 30;92(4):e02398-25. doi: 10.1128/aem.02398-25 (PMC13101520; doi:10.1128/aem.02398-25)
Supplement: Data Set S1 — Transcriptome data. [file aem.02398-25-s0001.xls]

Gene_ID	cpsb1:read count	cpsb1:fpkm	cpsb2:read count	cpsb2:fpkm	cpsb3:read count	cpsb3:fpkm	neub1:read count	neub1:fpkm	neub2:read count	neub2:fpkm	neub3:read count	neub3:fpkm	WT1:read count	WT1:fpkm	WT2:read count	WT2:fpkm	WT3:read count	WT3:fpkm	Chromosome	Start Site	End Site	Direction	Length	Name	GO	KEGG	eggNOG	eggNOG_Category	Swissprot	NR	SwissprotName	VFDB	CARD	PHI	Locus_tag	Old_locus_tag	BP	CC	MF	Pathway	SwissProtName
gene-OW731_RS00010	60	15.3506787652612	93	23.3878442117289	50	17.3235660351692	84	20.4618436892868	87	27.1237185081189	96	22.1257472037688	50	14.6165519031139	50	16.7006811443616	64	18.3498642787841	NZ_CP113955.1	503	1774	-	1272	OW731_RS00010	GO:0005524;GO:0016887	-	1Y9ZA	S	sp|Q8XAX4|RAVA_ECO57 ATPase RavA OS=Escherichia coli O157:H7 OX=83334 GN=ravA PE=3 SV=2	WP_226537635.1 AAA family ATPase [Avibacterium paragallinarum]	ravA	-	-	-	OW731_RS00010	OW731_00010	-	-	GO:0005524//ATP binding;GO:0016887//ATP hydrolysis activity	-	ravA
gene-OW731_RS00015	264	99.7847606427568	384	142.666638311672	191	97.7652732956196	282	101.484226241938	243	111.923223410169	292	99.4245248912677	207	89.3982945945992	131	64.64269222874	219	92.7643182420939	NZ_CP113955.1	2022	2882	-	861	tehB	GO:0008757;GO:0046690	K16868	1Y7JY	PQ	sp|E1X791|TEHB_HAEI1 Probable S-adenosyl-L-methionine-dependent methyltransferase TehB OS=Haemophilus influenzae (strain 10810) OX=862964 GN=tehB PE=2 SV=1	WP_110478922.1 SAM-dependent methyltransferase TehB [Avibacterium paragallinarum]	tehB	-	-	-	OW731_RS00015	OW731_00015	GO:0046690//response to tellurium ion	-	GO:0008757//S-adenosylmethionine-dependent methyltransferase activity	-	tehB
gene-OW731_RS00020	169	122.218693067061	178	126.532428555384	166	162.573582909246	243	167.319418967825	119	104.870064447942	188	122.47830285464	160	132.211584147633	112	105.744259491126	124	100.496090033475	NZ_CP113955.1	3118	3567	+	450	nrdR	GO:0006355;GO:0008270;GO:0140110	K07738	1Y8DP	K	sp|Q65SS8|NRDR_MANSM Transcriptional repressor NrdR OS=Mannheimia succiniciproducens (strain MBEL55E) OX=221988 GN=nrdR PE=3 SV=1	WP_017806501.1 transcriptional regulator NrdR [Avibacterium paragallinarum]	nrdR	-	-	P67320|PHI:3464|NrdR|1314|Streptococcus_pyogenes|unaffected_pathogenicity__reduced_virulence	OW731_RS00020	OW731_00020	GO:0006355//regulation of transcription, DNA-templated	-	GO:0008270//zinc ion binding;GO:0140110//transcription regulator activity	-	nrdR
gene-OW731_RS00025	1011	292.457038321418	965	274.390547316731	694	271.870039853053	1097	302.138934333669	640	225.602827719943	851	221.763905807019	832	275.000095027076	658	248.499009804145	702	227.575016785481	NZ_CP113955.1	3569	4693	+	1125	ribD	GO:0008270;GO:0008703;GO:0008835;GO:0050661	K11752	1Y70X	H	sp|P44326|RIBD_HAEIN Riboflavin biosynthesis protein RibD OS=Haemophilus influenzae (strain ATCC 51907 / DSM 11121 / KW20 / Rd) OX=71421 GN=ribD PE=3 SV=1	WP_110478923.1 bifunctional diaminohydroxyphosphoribosylaminopyrimidine deaminase/5-amino-6-(5-phosphoribosylamino)uracil reductase RibD [Avibacterium paragallinarum]	ribD	-	-	-	OW731_RS00025	OW731_00025	-	-	GO:0050661//NADP binding;GO:0008270//zinc ion binding;GO:0008703//5-amino-6-(5-phosphoribosylamino)uracil reductase activity;GO:0008835//diaminohydroxyphosphoribosylaminopyrimidine deaminase activity	ko02024(Quorum sensing);ko01240(Biosynthesis of cofactors);ko01110(Biosynthesis of secondary metabolites);ko01100(Metabolic pathways);ko00740(Riboflavin metabolism)	ribD
gene-OW731_RS00030	1677	533.483354578759	1420	444.024634786924	1304	561.767176925566	1850	560.336202690845	1251	484.952009503841	1714	491.189425094029	1306	474.711314782281	1119	464.735388447461	1313	468.089701354952	NZ_CP113955.1	4707	5729	+	1023	degS	GO:0008236;GO:0030288;GO:0045152	K04691	1Y6X5	O	sp|P44947|DEGS_HAEIN Serine endoprotease DegS OS=Haemophilus influenzae (strain ATCC 51907 / DSM 11121 / KW20 / Rd) OX=71421 GN=degS PE=3 SV=1	WP_194742995.1 outer membrane-stress sensor serine endopeptidase DegS [Avibacterium paragallinarum]	degS	VFG015773(gi:170720094) (algW) 2-alkenal reductase [Alginate regulation (CVF523)] [Pseudomonas putida W619]	-	E0SHD8|PHI:8575|DegQ_(Dda3937_00697)|204038|Dickeya_dadantii|reduced_virulence	OW731_RS00030	OW731_00030	-	GO:0030288//outer membrane-bounded periplasmic space	GO:0008236//serine-type peptidase activity;GO:0045152//antisigma factor binding	-	degS
gene-OW731_RS00035	1004	372.986446784053	893	326.093173868586	741	372.79364871189	1409	498.37870227817	1161	525.58770932454	1418	474.554339426952	721	306.050574177365	781	378.789750470443	971	404.254736891725	NZ_CP113955.1	5923	6798	-	876	OW731_RS00035	-	-	1Y8MT	S	-	WP_165816408.1 RsiV family protein [Avibacterium paragallinarum]	-	-	-	-	OW731_RS00035	OW731_00035	-	-	-	-	-
gene-OW731_RS00040	852	336.084969854125	983	381.148244953857	702	375.005438780803	970	364.309397079215	727	349.46006197244	884	314.131972118478	905	407.902785182753	766	394.481019984751	826	365.145617453006	NZ_CP113955.1	6937	7761	+	825	folP	GO:0004156;GO:0009396	K00796	1Y84G	H	sp|P43776|DHPS_HAEIN Dihydropteroate synthase OS=Haemophilus influenzae (strain ATCC 51907 / DSM 11121 / KW20 / Rd) OX=71421 GN=folP-A PE=3 SV=1	WP_017806505.1 dihydropteroate synthase [Avibacterium paragallinarum]	folP-A	-	gb|WP_102607457.1|ARO:3004361|sul4 [Proteobacteria]	-	OW731_RS00040	OW731_00040	GO:0009396//folic acid-containing compound biosynthetic process	-	GO:0004156//dihydropteroate synthase activity	ko01240(Biosynthesis of cofactors);ko01100(Metabolic pathways);ko00790(Folate biosynthesis)	folP-A
gene-OW731_RS00045	1132	275.948860884077	1421	340.492199805328	846	279.282356453004	1116	259.021322746696	1002	297.648393664918	1047	229.921317993321	1177	327.836449175064	1038	330.344727182349	1164	317.988715473807	NZ_CP113955.1	7893	9227	+	1335	glmM	GO:0000287;GO:0005975;GO:0008966	K03431	1Y7B8	G	sp|Q9CNJ0|GLMM_PASMU Phosphoglucosamine mutase OS=Pasteurella multocida (strain Pm70) OX=272843 GN=glmM PE=3 SV=1	WP_110478926.1 phosphoglucosamine mutase [Avibacterium paragallinarum]	glmM	VFG013517(gi:113460873) (mrsA/glmM) phosphoglucosamine mutase [Exopolysaccharide (CVF495)] [Haemophilus somnus 129PT]	-	Q8PGN7|PHI:6722|XanA|346|Xanthomonas_citri|reduced_virulence	OW731_RS00045	OW731_00045	GO:0005975//carbohydrate metabolic process	-	GO:0000287//magnesium ion binding;GO:0008966//phosphoglucosamine mutase activity	ko01250(Biosynthesis of nucleotide sugars);ko01100(Metabolic pathways);ko00520(Amino sugar and nucleotide sugar metabolism)	glmM
gene-OW731_RS00050	605	426.164081911774	455	315.03860531537	603	575.214386408283	1027	688.780837261329	498	427.46883194703	647	410.559522383353	572	460.379623371221	469	431.302681771839	448	353.651929736567	NZ_CP113955.1	9294	9755	+	462	sixA	GO:0005737;GO:0036211;GO:0101006	K08296	1Y8VI	T	sp|P44164|SIXA_HAEIN Phosphohistidine phosphatase SixA homolog OS=Haemophilus influenzae (strain ATCC 51907 / DSM 11121 / KW20 / Rd) OX=71421 GN=sixA-A PE=3 SV=1	WP_110478927.1 phosphohistidine phosphatase SixA [Avibacterium paragallinarum]	sixA-A	-	-	-	OW731_RS00050	OW731_00050	GO:0036211//protein modification process	GO:0005737//cytoplasm	GO:0101006//protein histidine phosphatase activity	-	sixA-A
gene-OW731_RS00055	43	63.0345890198742	36	51.8733005009923	23	45.6593016148567	230	321.016569591256	44	78.5989581372267	82	108.286596112139	19	31.8245789544555	34	65.0694646965179	36	59.1411166282435	NZ_CP113955.1	9899	10120	-	222	OW731_RS00055	-	-	-	-	-	WP_017806508.1 hypothetical protein [Avibacterium paragallinarum]	-	-	-	-	OW731_RS00055	OW731_00055	-	-	-	-	-
gene-OW731_RS00060	442	118.681518400993	572	150.968995022415	290	105.450776222	496	126.803617846292	399	130.553152450481	414	100.140912777454	573	175.798045443828	622	218.041447368326	664	199.804586540523	NZ_CP113955.1	10349	11560	-	1212	OW731_RS00060	GO:0003333	K03834	1Y8A2	E	sp|P44727|TYRPA_HAEIN Tyrosine-specific transport system 1 OS=Haemophilus influenzae (strain ATCC 51907 / DSM 11121 / KW20 / Rd) OX=71421 GN=tyrP-A PE=3 SV=1	WP_035684880.1 aromatic amino acid transport family protein [Avibacterium paragallinarum]	tyrP-A	-	-	-	OW731_RS00060	OW731_00060	GO:0003333//amino acid transmembrane transport	-	-	-	tyrP-A
gene-OW731_RS00065	498	341.912080447513	825	556.762481643035	275	255.687063253257	441	288.278886407294	419	350.552257767959	401	248.016089304693	270	211.810488844111	471	422.176307247289	569	437.798146404504	NZ_CP113955.1	11783	12256	+	474	ribE	GO:0000906;GO:0009349	K00794	1Y6YF	H	sp|Q0I3N6|RISB_HISS1 6,7-dimethyl-8-ribityllumazine synthase OS=Histophilus somni (strain 129Pt) OX=205914 GN=ribH PE=3 SV=1	WP_017806510.1 6,7-dimethyl-8-ribityllumazine synthase [Avibacterium paragallinarum]	ribH	-	-	Q9UVT8|PHI:11240|MoMca1_(MGG_04626)|318829|Magnaporthe_oryzae|reduced_virulence	OW731_RS00065	OW731_00065	-	GO:0009349//riboflavin synthase complex	GO:0000906//6,7-dimethyl-8-ribityllumazine synthase activity	ko01240(Biosynthesis of cofactors);ko01110(Biosynthesis of secondary metabolites);ko01100(Metabolic pathways);ko00740(Riboflavin metabolism)	ribH
gene-OW731_RS00070	227	172.199548927606	305	227.424318630031	116	119.166751311016	255	184.177034605868	144	133.113556565526	180	123.006776412561	127	110.080012150892	169	167.371189941311	237	201.479584970112	NZ_CP113955.1	12274	12702	+	429	nusB	GO:0006353	K03625	1Y8P9	K	sp|Q65TX8|NUSB_MANSM Transcription antitermination protein NusB OS=Mannheimia succiniciproducens (strain MBEL55E) OX=221988 GN=nusB PE=3 SV=1	WP_370445005.1 transcription antitermination factor NusB [Avibacterium paragallinarum]	nusB	-	-	-	OW731_RS00070	OW731_00070	GO:0006353//DNA-templated transcription, termination	-	-	-	nusB
gene-OW731_RS00075	378	118.854298892074	599	185.131716425683	170	72.3873994095649	385	115.258501167673	313	119.928133621505	319	90.3574898488211	221	79.398804610399	342	140.390282398932	481	169.490250021393	NZ_CP113955.1	12729	13763	+	1035	thiL	GO:0009030;GO:0009228	K00946	1Y721	H	sp|Q57190|THIL_HAEIN Thiamine-monophosphate kinase OS=Haemophilus influenzae (strain ATCC 51907 / DSM 11121 / KW20 / Rd) OX=71421 GN=thiL PE=3 SV=2	WP_110478928.1 thiamine-phosphate kinase [Avibacterium paragallinarum]	thiL	-	-	-	OW731_RS00075	OW731_00075	GO:0009228//thiamine biosynthetic process	-	GO:0009030//thiamine-phosphate kinase activity	ko01240(Biosynthesis of cofactors);ko01100(Metabolic pathways);ko00730(Thiamine metabolism)	thiL
gene-OW731_RS00080	69	44.8203051852775	105	67.0418404678494	23	20.2322653862239	102	63.0833914937464	73	57.7832841395344	75	43.8871482709486	49	36.3680817172568	49	41.5536947850606	69	50.2286329846659	NZ_CP113955.1	13769	14269	+	501	OW731_RS00080	-	K01095	1Y8NV	I	sp|P44157|PGPA_HAEIN Phosphatidylglycerophosphatase A OS=Haemophilus influenzae (strain ATCC 51907 / DSM 11121 / KW20 / Rd) OX=71421 GN=pgpA PE=3 SV=1	WP_110478929.1 phosphatidylglycerophosphatase A [Avibacterium paragallinarum]	pgpA	-	-	-	OW731_RS00080	OW731_00080	-	-	-	ko01100(Metabolic pathways);ko00564(Glycerophospholipid metabolism)	pgpA
gene-OW731_RS00085	250	127.922323043843	332	166.984178027828	226	156.605036957929	500	243.593377253414	310	193.295465230272	453	208.811739235568	207	121.025049757783	210	140.285721612637	232	133.036516021185	NZ_CP113955.1	14281	14916	+	636	OW731_RS00085	GO:0006865;GO:0016020	K05835	1Y8F1	E	sp|Q57320|Y1307_HAEIN Uncharacterized membrane protein HI_1307 OS=Haemophilus influenzae (strain ATCC 51907 / DSM 11121 / KW20 / Rd) OX=71421 GN=HI_1307 PE=3 SV=1	WP_110478930.1 LysE family transporter [Avibacterium paragallinarum]	HI_1307	-	-	-	OW731_RS00085	OW731_00085	GO:0006865//amino acid transport	GO:0016020//membrane	-	-	HI_1307
gene-OW731_RS00090	1344	537.987478379868	1227	482.779001526148	880	477.030919486519	1064	405.511962511425	1015	495.099609668492	1104	398.100160020578	907	414.838238544406	999	522.066990140523	905	405.973819249023	NZ_CP113955.1	14931	15743	+	813	dapB	GO:0008839;GO:0009089	K00215	1Y77F	E	sp|A5UF10|DAPB_HAEIG 4-hydroxy-tetrahydrodipicolinate reductase OS=Haemophilus influenzae (strain PittGG) OX=374931 GN=dapB PE=3 SV=1	WP_110478931.1 4-hydroxy-tetrahydrodipicolinate reductase [Avibacterium paragallinarum]	dapB	-	-	-	OW731_RS00090	OW731_00090	GO:0009089//lysine biosynthetic process via diaminopimelate	-	GO:0008839//4-hydroxy-tetrahydrodipicolinate reductase	ko01230(Biosynthesis of amino acids);ko01120(Microbial metabolism in diverse environments);ko01110(Biosynthesis of secondary metabolites);ko01100(Metabolic pathways);ko00300(Lysine biosynthesis);ko00261(Monobactam biosynthesis)	dapB
gene-OW731_RS00095	12	15.6835850517367	0	0	2	3.5398515657406	22	27.3763737713235	5	7.96320222091289	4	4.70949639277007	3	4.48006120982189	3	5.11885937725974	1	1.46467290177042	NZ_CP113955.1	17280	17528	+	249	yfaE	GO:0051537	K11107	1Y9A4	C	sp|P45154|Y1309_HAEIN Uncharacterized ferredoxin-like protein HI_1309 OS=Haemophilus influenzae (strain ATCC 51907 / DSM 11121 / KW20 / Rd) OX=71421 GN=HI_1309 PE=4 SV=1	WP_110478933.1 MULTISPECIES: class I ribonucleotide reductase maintenance protein YfaE [Avibacterium]	HI_1309	-	-	-	OW731_RS00095	OW731_00095	-	-	GO:0051537//2 iron, 2 sulfur cluster binding	-	HI_1309
gene-OW731_RS00100	280	69.6648540906653	311	76.0583675923699	207	69.7456304483821	287	67.9871350715905	271	82.1634438325659	311	69.705407331751	285	81.0212904574441	266	86.4022762470493	268	74.7251927224341	NZ_CP113955.1	17628	18935	+	1308	OW731_RS00100	GO:0004674;GO:0016310;GO:0110001	K07154	1Y80C	S	-	WP_110478934.1 type II toxin-antitoxin system HipA family toxin [Avibacterium paragallinarum]	-	-	-	-	OW731_RS00100	OW731_00100	GO:0016310//phosphorylation	GO:0110001//toxin-antitoxin complex	GO:0004674//protein serine/threonine kinase activity	-	-
gene-OW731_RS00105	31	30.8515782401518	17	16.6301253899715	31	41.7799911864704	83	78.6471388284601	37	44.8715486613275	33	29.5855748160487	30	34.1142275610291	30	38.9784704873907	21	23.4213290622555	NZ_CP113955.1	18935	19261	+	327	OW731_RS00105	GO:0003677	-	1Y923	K	-	WP_110478935.1 helix-turn-helix transcriptional regulator [Avibacterium paragallinarum]	-	-	-	-	OW731_RS00105	OW731_00105	-	-	GO:0003677//DNA binding	-	-
gene-OW731_RS00110	1205	346.727179254961	1723	487.323132955904	1067	415.772937020627	1402	384.09441889002	1117	391.658589444592	2642	684.831980096139	951	312.665492020222	844	317.052464275684	1251	403.398889680446	NZ_CP113955.1	19302	20432	-	1131	nrdB	GO:0009263;GO:0016491	K00526	1Y6ZV	F	sp|P43755|RIR2_HAEIN Ribonucleoside-diphosphate reductase subunit beta OS=Haemophilus influenzae (strain ATCC 51907 / DSM 11121 / KW20 / Rd) OX=71421 GN=nrdB PE=3 SV=2	WP_017806521.1 class Ia ribonucleoside-diphosphate reductase subunit beta [Avibacterium paragallinarum]	nrdB	-	-	-	OW731_RS00110	OW731_00110	GO:0009263//deoxyribonucleotide biosynthetic process	-	GO:0016491//oxidoreductase activity	ko01232(Nucleotide metabolism);ko01100(Metabolic pathways);ko00240(Pyrimidine metabolism);ko00230(Purine metabolism)	nrdB
gene-OW731_RS00115	827	636.251159300389	649	490.79336679682	506	527.186829992814	1005	736.170283086701	880	825.010340731174	567	392.967393156298	922	810.499206011419	794	797.5013491257	626	539.726770426862	NZ_CP113955.1	20594	21016	-	423	OW731_RS00115	-	K09908	1Y8VP	S	sp|P45279|ZAPG_HAEIN Z-ring associated protein G OS=Haemophilus influenzae (strain ATCC 51907 / DSM 11121 / KW20 / Rd) OX=71421 GN=zapG PE=3 SV=1	WP_110478936.1 YhcB family protein [Avibacterium paragallinarum]	zapG	-	-	-	OW731_RS00115	OW731_00115	-	-	-	-	zapG
gene-OW731_RS00120	1176	216.220814933604	1865	337.054340967135	766	190.72600241242	850	148.798395190052	873	195.595142279704	1042	172.587078400471	700	147.057376435397	994	238.596687199256	1342	276.515348875594	NZ_CP113955.1	21151	22920	-	1770	ycaO	-	K09136	1Y71X	S	sp|P44144|Y1265_HAEIN Uncharacterized protein HI_1265 OS=Haemophilus influenzae (strain ATCC 51907 / DSM 11121 / KW20 / Rd) OX=71421 GN=HI_1265 PE=4 SV=2	WP_110478937.1 30S ribosomal protein S12 methylthiotransferase accessory factor YcaO [Avibacterium paragallinarum]	HI_1265	-	-	-	OW731_RS00120	OW731_00120	-	-	-	-	HI_1265
gene-OW731_RS00125	130	57.7957249686608	112	48.9442070300802	72	43.3486740919381	111	46.9855684715356	89	48.216536726134	119	47.6595244583914	85	43.1787320154282	80	46.4333692144872	110	54.805178660508	NZ_CP113955.1	23027	23758	-	732	OW731_RS00125	GO:0008168;GO:1904047	-	1Y867	Q	sp|P75672|YAFS_ECOLI Uncharacterized protein YafS OS=Escherichia coli (strain K12) OX=83333 GN=yafS PE=4 SV=2	WP_110478938.1 class I SAM-dependent methyltransferase [Avibacterium paragallinarum]	yafS	-	-	-	OW731_RS00125	OW731_00125	-	-	GO:0008168//methyltransferase activity;GO:1904047//S-adenosyl-L-methionine binding	-	yafS
gene-OW731_RS00130	273	126.557818264709	362	164.95512509741	242	151.926193481764	275	121.380289691231	202	114.112007210107	309	129.043220069844	198	104.879381655574	248	150.094873819821	273	141.829159321436	NZ_CP113955.1	23776	24477	+	702	gloB	GO:0004416;GO:0019243	K01069	1Y75W	S	sp|Q65U07|GLO2_MANSM Hydroxyacylglutathione hydrolase OS=Mannheimia succiniciproducens (strain MBEL55E) OX=221988 GN=gloB PE=3 SV=1	WP_110478939.1 hydroxyacylglutathione hydrolase [Avibacterium paragallinarum]	gloB	-	-	A0A0H2Z6F6|PHI:8549|PqsE|287|Pseudomonas_aeruginosa|loss_of_pathogenicity__reduced_virulence	OW731_RS00130	OW731_00130	GO:0019243//methylglyoxal catabolic process to D-lactate via S-lactoyl-glutathione	-	GO:0004416//hydroxyacylglutathione hydrolase activity	ko01100(Metabolic pathways);ko00620(Pyruvate metabolism)	gloB
gene-OW731_RS00135	893	222.691885143615	1372	336.308585776804	698	235.721563919098	959	227.698769391435	775	235.509417406998	1501	337.197235115215	383	109.131544673585	531	172.876237037524	851	237.825841541954	NZ_CP113955.1	24625	25929	+	1305	hemA	GO:0008883;GO:0050661	K02492	1Y7TB	H	sp|B0UU02|HEM1_HISS2 Glutamyl-tRNA reductase OS=Histophilus somni (strain 2336) OX=228400 GN=hemA PE=3 SV=1	WP_110478940.1 glutamyl-tRNA reductase [Avibacterium paragallinarum]	hemA	VFG013196(gi:170717508) (hemA) Glutamyl-tRNA reductase [Heme biosynthesis (CVF506)] [Haemophilus somnus 2336]	-	-	OW731_RS00135	OW731_00135	-	-	GO:0008883//glutamyl-tRNA reductase activity;GO:0050661//NADP binding	ko01240(Biosynthesis of cofactors);ko01120(Microbial metabolism in diverse environments);ko01110(Biosynthesis of secondary metabolites);ko01100(Metabolic pathways);ko00860(Porphyrin metabolism)	hemA
gene-OW731_RS00140	85	53.9218774561415	227	141.5477098466	56	48.1088598759131	135	81.5396778595639	93	71.8923484716101	105	60.004767635952	45	32.6179895101068	91	75.3659744180171	181	128.677081890626	NZ_CP113955.1	25972	26484	-	513	OW731_RS00140	-	-	1T4QA	S	-	WP_165816410.1 PepSY domain-containing protein [Avibacterium paragallinarum]	-	-	-	-	OW731_RS00140	OW731_00140	-	-	-	-	-
gene-OW731_RS00145	798	122.788010912143	1430	216.281822656226	525	109.396476579536	912	133.609412572153	825	154.689438887095	1130	156.632505914151	567	99.6861279411008	871	174.968180123044	1336	230.375388271657	NZ_CP113955.1	26629	28743	+	2115	OW731_RS00145	GO:0009279;GO:0015343;GO:0038023	K16087	2KQGS	P	sp|A0A0H2ZI93|CNTO_PSEAB Metal-pseudopaline receptor CntO OS=Pseudomonas aeruginosa (strain UCBPP-PA14) OX=208963 GN=cntO PE=2 SV=1	WP_110478942.1 TonB-dependent receptor [Avibacterium paragallinarum]	cntO	VFG044178(gi:28901512) (psuA) ferric siderophore receptor-like protein [vibrioferrin (IA038)] [Vibrio parahaemolyticus RIMD 2210633]	-	Q9I648|PHI:6373|FiuA|287|Pseudomonas_aeruginosa|reduced_virulence	OW731_RS00145	OW731_00145	-	GO:0009279//cell outer membrane	GO:0015343//siderophore transmembrane transporter activity;GO:0038023//signaling receptor activity	-	cntO
gene-OW731_RS00150	1252	274.372967043143	1637	352.627826941033	723	214.568638998513	1146	239.117164405945	1034	276.128461011388	1159	228.807790149143	639	160.006064905942	943	269.796636093429	1112	273.097879074349	NZ_CP113955.1	28823	30307	-	1485	OW731_RS00150	GO:0019538;GO:0070006	K01255	1Y76A	E	sp|P57823|AMPA_PASMU Probable cytosol aminopeptidase OS=Pasteurella multocida (strain Pm70) OX=272843 GN=pepA PE=3 SV=1	WP_110478943.1 leucyl aminopeptidase [Avibacterium paragallinarum]	pepA	-	-	-	OW731_RS00150	OW731_00150	GO:0019538//protein metabolic process	-	GO:0070006//metalloaminopeptidase activity	ko01100(Metabolic pathways);ko00480(Glutathione metabolism)	pepA
gene-OW731_RS00155	1207	357.740718139352	1162	338.530765291388	963	386.525677319782	1311	369.958440037136	1027	370.924218859473	1356	362.052185801561	976	330.528960369082	975	377.271124867709	1032	342.781481076632	NZ_CP113955.1	30417	31514	+	1098	lptF	GO:0015221;GO:0043190;GO:0055085	K07091	1Y7TG	S	sp|P45333|LPTF_HAEIN Lipopolysaccharide export system permease protein LptF OS=Haemophilus influenzae (strain ATCC 51907 / DSM 11121 / KW20 / Rd) OX=71421 GN=lptF PE=3 SV=1	WP_207780511.1 LPS export ABC transporter permease LptF [Avibacterium paragallinarum]	lptF	-	-	-	OW731_RS00155	OW731_00155	GO:0055085//transmembrane transport	GO:0043190//ATP-binding cassette (ABC) transporter complex	GO:0015221//lipopolysaccharide transmembrane transporter activity	ko02010(ABC transporters)	lptF
gene-OW731_RS00160	700	213.299693704565	649	194.387260444808	445	183.629799972793	717	208.01779615746	520	193.085285311573	709	194.620599877346	568	197.760304939928	515	204.874198577685	596	203.523705350503	NZ_CP113955.1	31539	32606	+	1068	lptG	GO:0015221;GO:0043190;GO:0055085	K11720	1Y7UZ	S	sp|P45332|LPTG_HAEIN Lipopolysaccharide export system permease protein LptG OS=Haemophilus influenzae (strain ATCC 51907 / DSM 11121 / KW20 / Rd) OX=71421 GN=lptG PE=3 SV=1	WP_110478944.1 LPS export ABC transporter permease LptG [Avibacterium paragallinarum]	lptG	-	-	-	OW731_RS00160	OW731_00160	GO:0055085//transmembrane transport	GO:0043190//ATP-binding cassette (ABC) transporter complex	GO:0015221//lipopolysaccharide transmembrane transporter activity	ko02010(ABC transporters)	lptG
gene-OW731_RS00165	234	82.6836560463708	323	112.185634145378	222	106.230138355596	243	81.7521591048005	203	87.4084652900074	296	94.2206086136605	172	69.4433809244488	209	96.4135218429149	284	112.460161695545	NZ_CP113955.1	32673	33593	+	921	OW731_RS00165	GO:0008381	K03442	1YA3J	M	sp|Q89AB5|Y402_BUCBP Uncharacterized MscS family protein bbp_402 OS=Buchnera aphidicola subsp. Baizongia pistaciae (strain Bp) OX=224915 GN=bbp_402 PE=3 SV=1	WP_110478945.1 mechanosensitive ion channel family protein [Avibacterium paragallinarum]	bbp_402	-	-	-	OW731_RS00165	OW731_00165	-	-	GO:0008381//mechanosensitive ion channel activity	-	bbp_402
gene-OW731_RS00170	1650	917.891868733052	1698	928.487742813489	1107	833.961799261056	2006	1062.4968485263	2231	1512.37953318267	1561	782.277539918549	1741	1106.63638462033	1382	1003.69894654351	1160	723.172856320288	NZ_CP113955.1	34100	34684	+	585	OW731_RS00170	GO:0007155;GO:0009289	K07345	1Y9F7	NU	sp|P11312|FMF3_ECOLX F17 fimbrial protein OS=Escherichia coli OX=562 GN=F17a-A PE=3 SV=2	WP_017806535.1 MULTISPECIES: fimbrial protein [Pasteurellaceae]	F17a-A	VFG042535(gb|AAA92618) (f17d-A) F17 fimbrial major subunit protein [F17 pili (AI037)] [Escherichia coli str. 111KH86]	-	-	OW731_RS00170	OW731_00170	GO:0007155//cell adhesion	GO:0009289//pilus	-	-	F17a-A
gene-OW731_RS00175	207	97.2076748823551	250	115.398756525777	162	103.023472192528	273	122.062426856438	182	104.149032683212	208	87.9921490527949	99	53.1207257736024	105	64.3735345928118	124	65.257201320438	NZ_CP113955.1	34780	35472	+	693	OW731_RS00175	GO:0030288;GO:0071555	K15540	1YARF	NU	sp|P35757|HIFB1_HAEIF Chaperone protein HifB OS=Haemophilus influenzae OX=727 GN=hifB PE=3 SV=2	WP_110478946.1 fimbria/pilus periplasmic chaperone [Avibacterium paragallinarum]	hifB	VFG042618(gi:197284433) (PMI0535) fimbrial chaperone [uroepithelial cell adhesin (UCA) (AI071)] [Proteus mirabilis HI4320]	-	A0A086ITU0|PHI:10209|<U+FB01>mC|573|Klebsiella_pneumoniae|unaffected_pathogenicity	OW731_RS00175	OW731_00175	GO:0071555//cell wall organization	GO:0030288//outer membrane-bounded periplasmic space	-	-	hifB
gene-OW731_RS00180	930	120.243934261378	1223	155.430984039889	583	102.07978391813	809	99.5904956995913	737	116.118484637774	791	92.1312773166071	377	55.6955086676746	502	84.7367480384999	617	89.4009105751669	NZ_CP113955.1	35481	37997	+	2517	OW731_RS00180	GO:0009297;GO:0015473;GO:0016020	K07347	1Y9I5	NU	sp|P45998|HIFC3_HAEIF Outer membrane usher protein HifC OS=Haemophilus influenzae OX=727 GN=hifC PE=3 SV=1	WP_110478947.1 fimbria/pilus outer membrane usher protein [Avibacterium paragallinarum]	hifC	VFG042617(gi:197284432) (PMI0534) fimbrial usher protein [uroepithelial cell adhesin (UCA) (AI071)] [Proteus mirabilis HI4320]	-	A0A2X3EJX6|PHI:10210|<U+FB01>mD|573|Klebsiella_pneumoniae|unaffected_pathogenicity	OW731_RS00180	OW731_00180	GO:0009297//pilus assembly	GO:0016020//membrane	GO:0015473//fimbrial usher porin activity	ko02020(Two-component system)	hifC
gene-OW731_RS00185	983	274.829901371595	834	229.19620659502	867	328.261931085385	1070	284.828462351363	933	317.867225147048	1107	278.810076072234	822	262.591628953014	840	306.603845174011	739	231.54289117498	NZ_CP113955.1	37982	39145	+	1164	OW731_RS00185	GO:0007155;GO:0009289	-	1Y9NF	NU	-	WP_226537637.1 fimbrial protein [Avibacterium paragallinarum]	-	-	-	-	OW731_RS00185	OW731_00185	GO:0007155//cell adhesion	GO:0009289//pilus	-	-	-
gene-OW731_RS00190	2596	394.96385038892	3365	503.232451213655	1535	316.265630247672	2395	346.934365684849	2344	434.574170682481	2420	331.679328699788	2179	378.798705107414	2129	422.879048142794	2145	365.726563908411	NZ_CP113955.1	39376	41514	-	2139	pta	GO:0016407	K13788	1Y74B	C	sp|P45107|PTA_HAEIN Phosphate acetyltransferase OS=Haemophilus influenzae (strain ATCC 51907 / DSM 11121 / KW20 / Rd) OX=71421 GN=pta PE=3 SV=2	WP_110478948.1 phosphate acetyltransferase [Avibacterium paragallinarum]	pta	-	-	Q9KT08|PHI:9842|Pta|666|Vibrio_cholerae|unaffected_pathogenicity	OW731_RS00190	OW731_00190	-	-	GO:0016407//acetyltransferase activity	ko01200(Carbon metabolism);ko01120(Microbial metabolism in diverse environments);ko01100(Metabolic pathways);ko00680(Methane metabolism);ko00640(Propanoate metabolism);ko00620(Pyruvate metabolism);ko00430(Taurine and hypotaurine metabolism)	pta
gene-OW731_RS00195	8841	2391.65872022434	7828	2081.51499915564	6929	2538.39577857653	7355	1894.39106940727	7448	2455.2240407645	7480	1822.84522474275	8890	2747.88259758211	6695	2364.48326937039	6689	2027.84876387834	NZ_CP113955.1	41586	42788	-	1203	OW731_RS00195	GO:0000287;GO:0005524;GO:0006085;GO:0008776;GO:0016310	K00925	1Y6U9	F	sp|P57866|ACKA_PASMU Acetate kinase OS=Pasteurella multocida (strain Pm70) OX=272843 GN=ackA PE=3 SV=1	WP_046097391.1 acetate kinase [Avibacterium paragallinarum]	ackA	-	-	A0A0H3Q0Y8|PHI:9843|AckA|666|Vibrio_cholerae|unaffected_pathogenicity	OW731_RS00195	OW731_00195	GO:0016310//phosphorylation;GO:0006085//acetyl-CoA biosynthetic process	-	GO:0008776//acetate kinase activity;GO:0000287//magnesium ion binding;GO:0005524//ATP binding	ko01200(Carbon metabolism);ko01120(Microbial metabolism in diverse environments);ko01100(Metabolic pathways);ko00680(Methane metabolism);ko00640(Propanoate metabolism);ko00620(Pyruvate metabolism);ko00430(Taurine and hypotaurine metabolism)	ackA
gene-OW731_RS00200	267	197.031705403366	242	175.537994212353	274	273.820762952628	397	278.935959226617	194	174.45371722604	289	192.120221043156	192	161.891735690979	192	184.975381034039	169	139.761678864855	NZ_CP113955.1	43038	43478	+	441	yfbV	-	K09899	1Y8W7	S	sp|P44127|Y1205_HAEIN UPF0208 membrane protein HI_1205 OS=Haemophilus influenzae (strain ATCC 51907 / DSM 11121 / KW20 / Rd) OX=71421 GN=HI_1205 PE=3 SV=1	WP_035684821.1 terminus macrodomain insulation protein YfbV [Avibacterium paragallinarum]	HI_1205	-	-	-	OW731_RS00200	OW731_00200	-	-	-	-	HI_1205
gene-OW731_RS00205	92	59.7604069137033	128	81.7271959989021	54	47.501840472004	192	118.74520751764	79	62.5325951647016	95	55.5903878098682	96	71.25175193585	87	73.7790091081688	118	85.8982419158054	NZ_CP113955.1	43632	44132	+	501	OW731_RS00205	GO:0009403;GO:0016020	K03558	1Y8FB	S	sp|P45108|CVPA_HAEIN Colicin V production protein homolog OS=Haemophilus influenzae (strain ATCC 51907 / DSM 11121 / KW20 / Rd) OX=71421 GN=cvpA PE=4 SV=1	WP_110478949.1 CvpA family protein [Avibacterium paragallinarum]	cvpA	-	-	-	OW731_RS00205	OW731_00205	GO:0009403//toxin biosynthetic process	GO:0016020//membrane	-	-	cvpA
gene-OW731_RS00210	403	86.7394570759823	581	122.91890882604	243	70.8286371323632	358	73.3641387302584	367	96.2567868457252	395	76.5877178754795	329	80.9107350903482	407	114.36520411588	492	118.673378207732	NZ_CP113955.1	44146	45657	+	1512	purF	GO:0004044;GO:0009113	K00764	1Y7D7	F	sp|Q9L6B8|PUR1_PASMU Amidophosphoribosyltransferase OS=Pasteurella multocida (strain Pm70) OX=272843 GN=purF PE=3 SV=3	WP_110478950.1 amidophosphoribosyltransferase [Avibacterium paragallinarum]	purF	-	-	E0SL85|PHI:8573|PurF_(Dda3937_02099)|204038|Dickeya_dadantii|reduced_virulence	OW731_RS00210	OW731_00210	GO:0009113//purine nucleobase biosynthetic process	-	GO:0004044//amidophosphoribosyltransferase activity	ko01110(Biosynthesis of secondary metabolites);ko01100(Metabolic pathways);ko00250(Alanine, aspartate and glutamate metabolism);ko00230(Purine metabolism)	purF
gene-OW731_RS00215	234	130.844754671319	368	202.264278242128	206	155.990675440806	316	168.235129164544	178	121.286958362646	311	156.65751338476	170	108.614542389325	246	179.582252173349	264	165.432539296874	NZ_CP113955.1	45657	46238	+	582	OW731_RS00215	GO:0010181;GO:0016831;GO:0106141	K03186	1Y89F	H	sp|P0AG04|UBIX_ECO57 Flavin prenyltransferase UbiX OS=Escherichia coli O157:H7 OX=83334 GN=ubiX PE=3 SV=1	WP_110478951.1 UbiX family flavin prenyltransferase [Avibacterium paragallinarum]	ubiX	-	-	-	OW731_RS00215	OW731_00215	-	-	GO:0010181//FMN binding;GO:0016831//carboxy-lyase activity;GO:0106141//flavin prenyltransferase activity	ko01240(Biosynthesis of cofactors);ko01220(Degradation of aromatic compounds);ko01120(Microbial metabolism in diverse environments);ko01110(Biosynthesis of secondary metabolites);ko01100(Metabolic pathways);ko00900(Terpenoid backbone biosynthesis);ko00740(Riboflavin metabolism);ko00130(Ubiquinone and other terpenoid-quinone biosynthesis)	ubiX
gene-OW731_RS00220	0	0	0	0	1	1.0418712055194	1	0.732507744364877	0	0	1	0.693064185460843	0	0	0	0	0	0	NZ_CP113955.1	46591	47013	+	423	OW731_RS00220	GO:0016020	-	-	-	-	WP_110478952.1 DUF805 domain-containing protein [Avibacterium paragallinarum]	-	-	-	-	OW731_RS00220	OW731_00220	-	GO:0016020//membrane	-	-	-
gene-OW731_RS00225	31	9.44612929263074	73	21.86482282353	39	16.0933981998628	39	11.3147755232091	53	19.6798463875257	54	14.8230076070193	31	10.7932560794679	28	11.1387913789809	49	16.7326536278098	NZ_CP113955.1	47152	48219	+	1068	OW731_RS00225	-	-	1SSAN	S	-	WP_110478953.1 DarT ssDNA thymidine ADP-ribosyltransferase family protein [Avibacterium paragallinarum]	-	-	-	-	OW731_RS00225	OW731_00225	-	-	-	-	-
gene-OW731_RS00230	58	26.4358467923881	70	31.3613091264169	47	29.0104221805758	61	26.4718449969845	70	38.8791637844571	82	33.6689416483121	59	30.7266943200249	41	24.3970286566035	42	21.4531501494609	NZ_CP113955.1	48231	48944	+	714	OW731_RS00230	-	-	2U97M	V	-	WP_110478954.1 DUF6977 family protein [Avibacterium paragallinarum]	-	-	-	-	OW731_RS00230	OW731_00230	-	-	-	-	-
gene-OW731_RS00235	622	274.282100908184	503	218.024840926822	557	332.623735235271	614	257.7891278888	492	264.378313734308	643	255.427960351368	737	371.341225292703	506	291.30332808422	552	272.786397022413	NZ_CP113955.1	48954	49691	+	738	OW731_RS00235	-	-	1NZAJ	S	-	WP_110478955.1 SEL1-like repeat protein [Avibacterium paragallinarum]	-	-	-	-	OW731_RS00235	OW731_00235	-	-	-	-	-
gene-OW731_RS00240	1	1.74964725711579	1	1.71981372628738	3	7.10825032152749	3	4.99759315913456	1	2.13208317527668	1	1.57616209919321	2	3.99833419801309	3	6.85266658568642	0	0	NZ_CP113955.1	49730	49915	+	186	OW731_RS00240	-	-	1Y9JI	S	-	WP_165816407.1 pyruvate kinase [Avibacterium paragallinarum]	-	-	-	-	OW731_RS00240	OW731_00240	-	-	-	-	-
gene-OW731_RS00245	18	17.433985169118	25	23.8009935334414	14	18.3629799972793	53	48.8752711932029	14	16.5236446083942	18	15.7053294883895	16	17.7069085912008	14	17.7027220130233	15	16.281408595573	NZ_CP113955.1	49988	50323	+	336	OW731_RS00245	-	-	1YAF0	-	-	WP_110478956.1 hypothetical protein [Avibacterium paragallinarum]	-	-	-	-	OW731_RS00245	OW731_00245	-	-	-	-	-
gene-OW731_RS00250	42	38.6108598095721	21	18.9762497595438	18	22.4090603356629	59	51.6417959777238	26	29.1264243944577	19	15.7349063800814	14	14.7057376435397	17	20.4031372353488	19	19.5744844584064	NZ_CP113955.1	50363	50716	+	354	OW731_RS00250	GO:0005515	K07126	COG0790	S	-	WP_110478957.1 tetratricopeptide repeat protein [Avibacterium paragallinarum]	-	-	-	-	OW731_RS00250	OW731_00250	-	-	GO:0005515//protein binding	-	-
gene-OW731_RS00255	166	120.049130468238	151	107.339307370016	153	149.841916777799	227	156.302502492577	152	133.951678958716	162	105.539814161977	111	91.7217865024202	70	66.0901621819535	83	67.2675441353096	NZ_CP113955.1	50787	51236	+	450	OW731_RS00255	GO:0005515	-	1Y8T2	S	-	WP_165816411.1 tetratricopeptide repeat protein [Avibacterium paragallinarum]	-	-	-	-	OW731_RS00255	OW731_00255	-	-	GO:0005515//protein binding	-	-
gene-OW731_RS00260	148	96.1363067742184	117	74.7037650927465	130	114.356282617788	214	132.35142921237	131	103.693290716151	157	91.8704303805191	248	184.067025834279	132	111.940565543428	178	129.575314076384	NZ_CP113955.1	51306	51806	-	501	purE	GO:0004638;GO:0006189;GO:0009320	K01588	1Y77H	F	sp|P43849|PURE_HAEIN N5-carboxyaminoimidazole ribonucleotide mutase OS=Haemophilus influenzae (strain ATCC 51907 / DSM 11121 / KW20 / Rd) OX=71421 GN=purE PE=3 SV=1	WP_110478959.1 5-(carboxyamino)imidazole ribonucleotide mutase [Avibacterium paragallinarum]	purE	-	-	P21264|PHI:501|ADE2|4932|Saccharomyces_cerevisiae|reduced_virulence	OW731_RS00260	OW731_00260	GO:0006189//'de novo' IMP biosynthetic process	GO:0009320//phosphoribosylaminoimidazole carboxylase complex	GO:0004638//phosphoribosylaminoimidazole carboxylase activity	ko01110(Biosynthesis of secondary metabolites);ko01100(Metabolic pathways);ko00230(Purine metabolism)	purE
gene-OW731_RS00265	4849	604.609715039973	4924	603.492520541174	3099	523.281609301781	3945	468.337666970392	3150	478.615912794868	3662	411.331204194509	5326	758.791915054194	3880	631.600564694531	4199	586.739546788876	NZ_CP113955.1	52113	54722	+	2610	pepN	GO:0004177;GO:0006508;GO:0008237;GO:0008270	K01256	1Y80Q	E	sp|P45274|AMPN_HAEIN Aminopeptidase N OS=Haemophilus influenzae (strain ATCC 51907 / DSM 11121 / KW20 / Rd) OX=71421 GN=pepN PE=3 SV=1	WP_110478960.1 aminopeptidase N [Avibacterium paragallinarum]	pepN	-	-	L7N655|PHI:3630|PepN|1773|Mycobacterium_tuberculosis|increased_virulence_(hypervirulence)	OW731_RS00265	OW731_00265	GO:0006508//proteolysis	-	GO:0008270//zinc ion binding;GO:0004177//aminopeptidase activity;GO:0008237//metallopeptidase activity	ko01100(Metabolic pathways);ko00480(Glutathione metabolism)	pepN
gene-OW731_RS00270	742	237.435906832905	601	189.037460380296	550	238.339563386517	548	166.959906759839	594	231.623478404394	477	137.502707733156	766	280.072105799465	584	243.973797182433	465	166.752361781208	NZ_CP113955.1	54870	55886	+	1017	pyrD	GO:0004152;GO:0006222;GO:0016020	K00254	1Y7GV	F	sp|A6VP48|PYRD_ACTSZ Dihydroorotate dehydrogenase (quinone) OS=Actinobacillus succinogenes (strain ATCC 55618 / DSM 22257 / CCUG 43843 / 130Z) OX=339671 GN=pyrD PE=3 SV=1	WP_110478961.1 quinone-dependent dihydroorotate dehydrogenase [Avibacterium paragallinarum]	pyrD	-	-	-	OW731_RS00270	OW731_00270	GO:0006222//UMP biosynthetic process	GO:0016020//membrane	GO:0004152//dihydroorotate dehydrogenase activity	ko01240(Biosynthesis of cofactors);ko01100(Metabolic pathways);ko00240(Pyrimidine metabolism)	pyrD
gene-OW731_RS00275	79	30.7160296249216	69	26.3704771364065	44	23.1676306775711	84	31.0961352123928	53	25.1112018421475	59	20.6652364116443	69	30.6538955181003	64	32.4867156654764	69	30.0651674137606	NZ_CP113955.1	56229	57065	+	837	rnm	GO:0004534;GO:0006364;GO:0035312;GO:0097657	K07053	1Y7RU	S	sp|P44176|RNAAM_HAEIN 5'-3' exoribonuclease OS=Haemophilus influenzae (strain ATCC 51907 / DSM 11121 / KW20 / Rd) OX=71421 GN=HI_1400 PE=3 SV=1	WP_110478962.1 RNase RNM [Avibacterium paragallinarum]	HI_1400	-	-	-	OW731_RS00275	OW731_00275	GO:0006364//rRNA processing	-	GO:0097657//3',5'-nucleotide bisphosphate phosphatase activity;GO:0004534//5'-3' exoribonuclease activity;GO:0035312//5'-3' exodeoxyribonuclease activity	-	HI_1400
gene-OW731_RS00280	39	11.7845322220222	73	21.682108426676	36	14.731304287511	51	14.6725994142836	67	24.6703997495803	44	11.9770757843985	49	16.917742748696	60	23.6693776218695	60	20.3177466596565	NZ_CP113955.1	57219	58295	+	1077	OW731_RS00280	GO:0009073;GO:0016832	K01626	1Y81J	E	sp|P00888|AROF_ECOLI Phospho-2-dehydro-3-deoxyheptonate aldolase, Tyr-sensitive OS=Escherichia coli (strain K12) OX=83333 GN=aroF PE=1 SV=1	WP_110478963.1 3-deoxy-7-phosphoheptulonate synthase [Avibacterium paragallinarum]	aroF	VFG044185(gi:37676958) (VVA1298) phospho-2-dehydro-3-deoxyheptonate aldolase [vulnibactin (IA023)] [Vibrio vulnificus YJ016]	-	Q8Y1E7|PHI:8885|AroG2|305|Ralstonia_solanacearum|unaffected_pathogenicity__loss_of_pathogenicity	OW731_RS00280	OW731_00280	GO:0009073//aromatic amino acid family biosynthetic process	-	GO:0016832//aldehyde-lyase activity	ko02024(Quorum sensing);ko01230(Biosynthesis of amino acids);ko01110(Biosynthesis of secondary metabolites);ko01100(Metabolic pathways);ko00400(Phenylalanine, tyrosine and tryptophan biosynthesis)	aroF
gene-OW731_RS00285	291	84.1790288343548	272	77.3411698136277	232	90.8845089998679	304	83.7285652118828	234	82.4860338851041	303	78.959416521183	250	82.6322400922705	225	84.9730656625116	214	69.3747202166566	NZ_CP113955.1	58314	59438	+	1125	tyrA	GO:0004106;GO:0004665;GO:0006571;GO:0008977;GO:0046417	K14187	1Y72D	E	sp|P43902|TYRA_HAEIN T-protein OS=Haemophilus influenzae (strain ATCC 51907 / DSM 11121 / KW20 / Rd) OX=71421 GN=tyrA PE=1 SV=1	WP_110478964.1 bifunctional chorismate mutase/prephenate dehydrogenase [Avibacterium paragallinarum]	tyrA	VFG016141(gi:71733475) (pchB) isochorismate pyruvate-lyase [Pyochelin (CVF553)] [Pseudomonas syringae pv. phaseolicola 1448A]	-	-	OW731_RS00285	OW731_00285	GO:0046417//chorismate metabolic process;GO:0006571//tyrosine biosynthetic process	-	GO:0008977//prephenate dehydrogenase (NAD+) activity;GO:0004106//chorismate mutase activity;GO:0004665//prephenate dehydrogenase (NADP+) activity	ko01230(Biosynthesis of amino acids);ko01110(Biosynthesis of secondary metabolites);ko01100(Metabolic pathways);ko00401(Novobiocin biosynthesis);ko00400(Phenylalanine, tyrosine and tryptophan biosynthesis)	tyrA
gene-OW731_RS00290	8	8.94664989205598	10	10.992623817507	0	0	23	24.4899238657247	4	5.45109925225377	11	11.0818819757708	2	2.55563629151352	3	4.3800549310573	1	1.2532768128551	NZ_CP113955.1	59468	59758	+	291	OW731_RS00290	-	-	COG2808	K	sp|P21341|PAIB_BACSU Protease synthase and sporulation protein PAI 2 OS=Bacillus subtilis (strain 168) OX=224308 GN=paiB PE=1 SV=3	WP_110478965.1 FMN-binding negative transcriptional regulator [Avibacterium paragallinarum]	paiB	-	-	-	OW731_RS00290	OW731_00290	-	-	-	-	paiB
gene-OW731_RS00295	1	1.69497078033092	0	0	1	2.29537249965992	0	0	1	2.06545557604928	1	1.52690703359342	1	1.93669312716259	2	4.42568050325581	0	0	NZ_CP113955.1	59896	60087	+	192	OW731_RS00295	-	-	2U5JV	K	-	WP_245148683.1 FMN-binding negative transcriptional regulator [Avibacterium paragallinarum]	-	-	-	-	OW731_RS00295	OW731_00295	-	-	-	-	-
gene-OW731_RS00300	0	0	0	0	1	2.99803755057622	0	0	0	0	0	0	0	0	0	0	0	0	NZ_CP113955.1	60080	60226	+	147	OW731_RS00300	-	-	-	-	-	WP_228518196.1 hypothetical protein [Avibacterium paragallinarum]	-	-	-	-	OW731_RS00300	OW731_00300	-	-	-	-	-
gene-OW731_RS00305	627	255.698449147064	751	301.044987681929	557	307.614431834123	684	265.586379314008	584	290.219803046684	659	242.100868604647	414	192.912109388346	521	277.387012595041	638	291.580033234402	NZ_CP113955.1	60287	61084	-	798	OW731_RS00305	GO:0016661;GO:0030151;GO:0030170;GO:0043546	K07140	1Y807	S	sp|P75863|YCBX_ECOLI Uncharacterized protein YcbX OS=Escherichia coli (strain K12) OX=83333 GN=ycbX PE=1 SV=1	WP_110478967.1 MOSC domain-containing protein [Avibacterium paragallinarum]	ycbX	-	-	-	OW731_RS00305	OW731_00305	-	-	GO:0043546//molybdopterin cofactor binding;GO:0016661//oxidoreductase activity, acting on other nitrogenous compounds as donors;GO:0030151//molybdenum ion binding;GO:0030170//pyridoxal phosphate binding	-	ycbX
gene-OW731_RS00310	289	197.17094058491	287	192.467707204765	332	306.742609262729	418	271.525417845139	261	216.989748064951	446	274.113423691136	237	184.753216055359	241	214.659421642194	305	233.196191876215	NZ_CP113955.1	61276	61752	+	477	greA	GO:0003677;GO:0032784;GO:0070063	K04760	1Y7ZY	K	sp|P57801|GREA_PASMU Transcription elongation factor GreA OS=Pasteurella multocida (strain Pm70) OX=272843 GN=greA PE=3 SV=1	WP_035684768.1 transcription elongation factor GreA [Avibacterium paragallinarum]	greA	-	-	P64281|PHI:7130|GreA|28901|Salmonella_enterica|loss_of_pathogenicity	OW731_RS00310	OW731_00310	GO:0032784//regulation of DNA-templated transcription, elongation	-	GO:0003677//DNA binding;GO:0070063//RNA polymerase binding	-	greA
gene-OW731_RS00315	136	149.020461333337	100	107.705506090725	146	216.646067038609	443	462.167992285488	128	170.911233121169	220	217.160111444398	110	137.720400153784	100	143.052299095137	88	108.060311863951	NZ_CP113955.1	61882	62178	-	297	yhbY	GO:0003723	K07574	1Y8VR	J	sp|P71376|Y1333_HAEIN RNA-binding protein HI_1333 OS=Haemophilus influenzae (strain ATCC 51907 / DSM 11121 / KW20 / Rd) OX=71421 GN=HI_1333 PE=1 SV=1	WP_017806556.1 ribosome assembly RNA-binding protein YhbY [Avibacterium paragallinarum]	HI_1333	-	-	-	OW731_RS00315	OW731_00315	-	-	GO:0003723//RNA binding	-	HI_1333
gene-OW731_RS00320	1817	317.910906617939	2410	414.475108035259	1073	254.2384198333	1791	298.356311600333	1509	321.731351149251	1822	287.176734473003	1394	278.683893601512	1474	336.694351576726	1851	362.938857931766	NZ_CP113955.1	62529	64388	-	1860	dxs	GO:0005737;GO:0008615;GO:0008661;GO:0009228;GO:0009240	K01662	1Y7JC	H	sp|P57848|DXS_PASMU 1-deoxy-D-xylulose-5-phosphate synthase OS=Pasteurella multocida (strain Pm70) OX=272843 GN=dxs PE=3 SV=1	WP_110478968.1 1-deoxy-D-xylulose-5-phosphate synthase [Avibacterium paragallinarum]	dxs	VFG016502(gi:47459418) (pdhB) pyruvate dehydrogenase E1 component beta subunit [PDH-B (CVF588)] [Mycoplasma mobile 163K]	-	-	OW731_RS00320	OW731_00320	GO:0009228//thiamine biosynthetic process;GO:0009240//isopentenyl diphosphate biosynthetic process;GO:0008615//pyridoxine biosynthetic process	GO:0005737//cytoplasm	GO:0008661//1-deoxy-D-xylulose-5-phosphate synthase activity	ko01110(Biosynthesis of secondary metabolites);ko01100(Metabolic pathways);ko00900(Terpenoid backbone biosynthesis);ko00730(Thiamine metabolism)	dxs
gene-OW731_RS00325	578	211.112320222227	693	248.799719069574	358	177.076009132014	606	210.740258333338	463	206.072658685159	555	182.611911896425	431	179.87118929176	399	190.259557796533	482	197.291933024335	NZ_CP113955.1	64465	65355	-	891	ispA	GO:0008299	K02523	1Y79Y	H	sp|P45204|ISPA_HAEIN Farnesyl diphosphate synthase OS=Haemophilus influenzae (strain ATCC 51907 / DSM 11121 / KW20 / Rd) OX=71421 GN=ispA PE=3 SV=1	WP_110479036.1 (2E,6E)-farnesyl diphosphate synthase [Avibacterium paragallinarum]	ispA	-	-	-	OW731_RS00325	OW731_00325	GO:0008299//isoprenoid biosynthetic process	-	-	ko01110(Biosynthesis of secondary metabolites);ko00900(Terpenoid backbone biosynthesis)	ispA
gene-OW731_RS00330	50	56.4990260110306	61	67.7534949251966	61	93.3451483195033	188	202.263700912752	48	66.094578433577	69	70.2377235452973	23	29.6959612831597	31	45.7320318669767	35	44.3216122879487	NZ_CP113955.1	65397	65684	-	288	xseB	-	K03602	1Y998	L	-	WP_110478969.1 exodeoxyribonuclease VII small subunit [Avibacterium paragallinarum]	-	-	-	-	OW731_RS00330	OW731_00330	-	-	-	ko03430(Mismatch repair)	-
gene-OW731_RS00335	655	147.108023005118	807	178.155610726838	406	123.484387228081	593	126.805735050891	520	142.315448386998	516	104.398711961468	515	132.160259774905	542	158.921330535132	744	187.259795093431	NZ_CP113955.1	66270	67718	+	1449	thiI	GO:0006400;GO:0009228;GO:0140741	K03151	1Y6QW	H	sp|Q0I3G4|THII_HISS1 tRNA sulfurtransferase OS=Histophilus somni (strain 129Pt) OX=205914 GN=thiI PE=3 SV=1	WP_110478970.1 tRNA uracil 4-sulfurtransferase ThiI [Avibacterium paragallinarum]	thiI	-	-	-	OW731_RS00335	OW731_00335	GO:0006400//tRNA modification;GO:0009228//thiamine biosynthetic process	-	-	ko04122(Sulfur relay system);ko01240(Biosynthesis of cofactors);ko01100(Metabolic pathways);ko00730(Thiamine metabolism)	thiI
gene-OW731_RS00340	187	126.783814368753	262	174.604088561326	133	122.113816981908	302	194.947779815907	173	142.92952586261	163	99.554338590291	116	89.8625611003441	195	172.601539626977	239	181.591977202624	NZ_CP113955.1	67824	68303	-	480	folK	GO:0003848;GO:0009396	K00950	1Y8PP	H	sp|P43777|HPPK_HAEIN 2-amino-4-hydroxy-6-hydroxymethyldihydropteridine pyrophosphokinase OS=Haemophilus influenzae (strain ATCC 51907 / DSM 11121 / KW20 / Rd) OX=71421 GN=folK PE=1 SV=1	WP_110478971.1 2-amino-4-hydroxy-6-hydroxymethyldihydropteridine diphosphokinase [Avibacterium paragallinarum]	folK	-	-	-	OW731_RS00340	OW731_00340	GO:0009396//folic acid-containing compound biosynthetic process	-	GO:0003848//2-amino-4-hydroxy-6-hydroxymethyldihydropteridine diphosphokinase activity	ko01240(Biosynthesis of cofactors);ko01100(Metabolic pathways);ko00790(Folate biosynthesis)	folK
gene-OW731_RS00345	1014	259.426471132913	1822	458.200560793226	552	191.252169028268	863	210.221084569696	724	225.719220688254	814	187.60789816529	431	125.994677404842	943	314.974846382659	1310	375.598784456363	NZ_CP113955.1	68303	69574	-	1272	pcnB	GO:0003723;GO:0043633;GO:1990817	K00970	1Y6QP	F	sp|P44439|PCNB_HAEIN Poly(A) polymerase I OS=Haemophilus influenzae (strain ATCC 51907 / DSM 11121 / KW20 / Rd) OX=71421 GN=pcnB PE=3 SV=1	WP_370539164.1 polynucleotide adenylyltransferase PcnB [Avibacterium paragallinarum]	pcnB	-	-	-	OW731_RS00345	OW731_00345	GO:0043633//polyadenylation-dependent RNA catabolic process	-	GO:0003723//RNA binding;GO:1990817//RNA adenylyltransferase activity	ko03018(RNA degradation)	pcnB
gene-OW731_RS00350	1452	1078.83729229172	1763	1287.57506277787	1076	1082.66117682589	1398	988.975764066546	1232	1115.45918671461	1247	834.653400938519	744	631.627259883382	1472	1427.85790702303	1439	1198.19272170379	NZ_CP113955.1	69911	70348	-	438	dksA	GO:0006355;GO:0008270;GO:0019899	K06204	1Y8GT	T	sp|P0ABS3|DKSA_ECO57 RNA polymerase-binding transcription factor DksA OS=Escherichia coli O157:H7 OX=83334 GN=dksA PE=3 SV=1	WP_017806564.1 RNA polymerase-binding protein DksA [Avibacterium paragallinarum]	dksA	-	-	P0A1G5|PHI:6508|DksA|28901|Salmonella_enterica|reduced_virulence	OW731_RS00350	OW731_00350	GO:0006355//regulation of transcription, DNA-templated	-	GO:0008270//zinc ion binding;GO:0019899//enzyme binding	-	dksA
gene-OW731_RS00355	1739	390.566186268551	1584	349.688336296545	1442	438.582478775599	1576	337.008159258355	1354	370.567532915376	1492	301.866043113392	1743	447.291908325551	1417	415.482519129672	1354	340.792691608206	NZ_CP113955.1	70703	72151	+	1449	OW731_RS00355	-	K00135	1Y6ZC	C	sp|P0DOV9|SLAD_PSEPU 3-sulfolactaldehyde dehydrogenase OS=Pseudomonas putida OX=303 GN=PpSQ1_00395 PE=1 SV=1	WP_110478972.1 NAD-dependent succinate-semialdehyde dehydrogenase [Avibacterium paragallinarum]	PpSQ1_00395	-	-	Q0V515|PHI:3914|Sdh1|13684|Parastagonospora_nodorum|reduced_virulence	OW731_RS00355	OW731_00355	-	-	-	ko01120(Microbial metabolism in diverse environments);ko01100(Metabolic pathways);ko00760(Nicotinate and nicotinamide metabolism);ko00650(Butanoate metabolism);ko00350(Tyrosine metabolism);ko00310(Lysine degradation);ko00250(Alanine, aspartate and glutamate metabolism)	PpSQ1_00395
gene-OW731_RS00360	884	218.937595589046	1878	457.187742086752	537	180.108132576055	937	220.951428452636	633	191.040493828558	1600	356.975525662023	431	121.96745027318	721	233.126257011685	1839	510.418442254639	NZ_CP113955.1	72385	73698	-	1314	argA	GO:0004042;GO:0006526	K14682	1Y6TD	E	sp|Q65UJ9|ARGA_MANSM Amino-acid acetyltransferase OS=Mannheimia succiniciproducens (strain MBEL55E) OX=221988 GN=argA PE=3 SV=1	WP_110478973.1 amino-acid N-acetyltransferase [Avibacterium paragallinarum]	argA	-	-	Q4WCZ1|PHI:2969|ArgEF|746128|Aspergillus_fumigatus|reduced_virulence	OW731_RS00360	OW731_00360	GO:0006526//arginine biosynthetic process	-	GO:0004042//acetyl-CoA:L-glutamate N-acetyltransferase activity	ko01230(Biosynthesis of amino acids);ko01210(2-Oxocarboxylic acid metabolism);ko01110(Biosynthesis of secondary metabolites);ko01100(Metabolic pathways);ko00220(Arginine biosynthesis)	argA
gene-OW731_RS00365	111	136.830368448532	104	126.015442126148	115	191.976609062466	495	580.970204749393	77	115.66551225876	315	349.80052042322	41	57.7486677917572	44	70.810888052093	152	209.980833281087	NZ_CP113955.1	73820	74083	-	264	OW731_RS00365	-	K03674	1Y950	O	sp|P45242|GLRX_HAEIN Glutaredoxin OS=Haemophilus influenzae (strain ATCC 51907 / DSM 11121 / KW20 / Rd) OX=71421 GN=grxA PE=3 SV=1	WP_110478974.1 GrxA family glutaredoxin [Avibacterium paragallinarum]	grxA	-	-	-	OW731_RS00365	OW731_00365	-	-	-	-	grxA
gene-OW731_RS00370	255	87.8156290000019	327	110.690487259525	227	105.86403706368	289	94.7585970638868	246	103.233436791492	204	63.2866610495102	240	94.4368458197377	239	107.452712663176	301	116.164835253747	NZ_CP113955.1	74258	75202	+	945	OW731_RS00370	GO:0005524;GO:0016874	K05844	1Y6US	F	sp|Q9CMJ8|RIMK_PASMU Probable alpha-L-glutamate ligase OS=Pasteurella multocida (strain Pm70) OX=272843 GN=rimK PE=3 SV=1	WP_110478975.1 ATP-grasp domain-containing protein [Avibacterium paragallinarum]	rimK	-	-	-	OW731_RS00370	OW731_00370	-	-	GO:0005524//ATP binding;GO:0016874//ligase activity	-	rimK
gene-OW731_RS00375	1134	683.412218629427	1091	646.286889297394	894	729.622405225232	1388	796.431253523118	997	732.18105220307	1139	618.363417337922	1662	1144.45652527795	1294	1018.10321266009	1239	836.792039996471	NZ_CP113955.1	75340	75879	+	540	ycfP	-	K07000	1Y89I	S	sp|Q9CMJ9|Y825_PASMU UPF0227 protein PM0825 OS=Pasteurella multocida (strain Pm70) OX=272843 GN=PM0825 PE=3 SV=1	WP_110478976.1 alpha/beta hydrolase YcfP [Avibacterium paragallinarum]	PM0825	-	-	-	OW731_RS00375	OW731_00375	-	-	-	-	PM0825
gene-OW731_RS00380	440	232.831108166433	552	287.11660960224	398	285.208430787012	539	271.56027348286	385	248.25768484807	464	221.185518388245	418	252.733729452944	403	278.407686682863	413	244.914743413601	NZ_CP113955.1	75920	76534	-	615	OW731_RS00380	-	-	1Y8TE	S	sp|P44175|Y1399_HAEIN Uncharacterized protein HI_1399 OS=Haemophilus influenzae (strain ATCC 51907 / DSM 11121 / KW20 / Rd) OX=71421 GN=HI_1399 PE=4 SV=1	WP_110478977.1 hypothetical protein [Avibacterium paragallinarum]	HI_1399	-	-	-	OW731_RS00380	OW731_00380	-	-	-	-	HI_1399
gene-OW731_RS00385	10	8.34447153393683	15	12.3032828111328	10	11.3002953829411	6	4.76693501332835	7	7.11787767746214	6	4.51024846846057	6	5.72069354484949	2	2.17879655544902	9	8.41623582786542	NZ_CP113955.1	76588	76977	-	390	OW731_RS00385	-	K02426	1Y8U5	S	sp|P44156|Y1293_HAEIN Uncharacterized SufE-like protein HI_1293 OS=Haemophilus influenzae (strain ATCC 51907 / DSM 11121 / KW20 / Rd) OX=71421 GN=HI_1293 PE=3 SV=3	WP_110478978.1 SufE family protein [Avibacterium paragallinarum]	HI_1293	-	-	-	OW731_RS00385	OW731_00385	-	-	-	-	HI_1293
gene-OW731_RS00390	161	43.6624473013245	209	55.7133656630797	111	40.7658155939601	175	45.1865714805083	120	39.6567470601462	170	41.531871313741	133	41.2128297460199	123	43.5486961520372	153	46.4997029489565	NZ_CP113955.1	76982	78181	-	1200	OW731_RS00390	GO:0006534;GO:0016226;GO:0030170;GO:0031071	K01766	1Y768	E	sp|P57989|CSD_PASMU Probable cysteine desulfurase OS=Pasteurella multocida (strain Pm70) OX=272843 GN=csd PE=3 SV=1	WP_110478979.1 aminotransferase class V-fold PLP-dependent enzyme [Avibacterium paragallinarum]	csd	-	-	A0A0F6B0W7|PHI:10102|STM14_RS07720_(sufS)|28901|Salmonella_enterica|reduced_virulence	OW731_RS00390	OW731_00390	GO:0006534//cysteine metabolic process;GO:0016226//iron-sulfur cluster assembly	-	GO:0031071//cysteine desulfurase activity;GO:0030170//pyridoxal phosphate binding	-	csd
gene-OW731_RS00395	101	61.899949853441	141	84.9413084474818	72	59.7574942284345	151	88.1119908772462	78	58.2528487889153	84	46.3765661728713	51	35.7139342771677	41	32.8050441823256	93	63.8746334958524	NZ_CP113955.1	78171	78701	-	531	OW731_RS00395	-	K01174	1Y8UQ	L	sp|Q57519|Y1296_HAEIN Uncharacterized endonuclease HI_1296 OS=Haemophilus influenzae (strain ATCC 51907 / DSM 11121 / KW20 / Rd) OX=71421 GN=HI_1296 PE=3 SV=1	WP_110479038.1 thermonuclease family protein [Avibacterium paragallinarum]	HI_1296	VFG004730(gi:57866800) (nuc) thermonuclease precursor family protein [Thermonuclease (CVF093)] [Staphylococcus epidermidis RP62A]	-	-	OW731_RS00395	OW731_00395	-	-	-	-	HI_1296
gene-OW731_RS00400	124	95.3992064730934	189	142.927498188904	109	113.563961401614	205	150.1640875948	157	147.189344880448	171	118.513975713804	135	118.673961834644	160	160.705561536665	164	141.398067651766	NZ_CP113955.1	78826	79248	+	423	OW731_RS00400	GO:0016020	K06518	1Y93P	S	sp|Q65T32|Y1271_MANSM UPF0299 membrane protein MS1271 OS=Mannheimia succiniciproducens (strain MBEL55E) OX=221988 GN=MS1271 PE=3 SV=1	WP_035684740.1 CidA/LrgA family protein [Avibacterium paragallinarum]	MS1271	-	-	-	OW731_RS00400	OW731_00400	-	GO:0016020//membrane	-	-	MS1271
gene-OW731_RS00405	110	52.1073986617016	152	70.7752164040711	106	67.9991573698379	148	66.7509677266648	85	49.0658442520004	121	51.6347950574124	85	46.0070332391462	77	47.6195491704032	91	48.3086219522794	NZ_CP113955.1	79245	79931	+	687	OW731_RS00405	-	-	1Y72Y	M	sp|P45146|Y1298_HAEIN Uncharacterized protein HI_1298 OS=Haemophilus influenzae (strain ATCC 51907 / DSM 11121 / KW20 / Rd) OX=71421 GN=HI_1298 PE=3 SV=1	WP_110478980.1 CidB/LrgB family autolysis modulator [Avibacterium paragallinarum]	HI_1298	-	-	-	OW731_RS00405	OW731_00405	-	-	-	-	HI_1298
gene-OW731_RS00410	225	54.1188009684373	311	73.5287101336436	132	42.9962458472882	197	45.115005798721	185	54.2239335264379	183	39.6521844289271	149	40.9496799570343	191	59.9772932059857	235	63.344667292754	NZ_CP113955.1	79933	81285	+	1353	OW731_RS00410	GO:0006203;GO:0008832	K01129	1Y7FD	F	sp|Q9CMF1|DGTL1_PASMU Deoxyguanosinetriphosphate triphosphohydrolase-like protein OS=Pasteurella multocida (strain Pm70) OX=272843 GN=PM0878 PE=3 SV=1	WP_110478981.1 anti-phage deoxyguanosine triphosphatase [Avibacterium paragallinarum]	PM0878	-	-	-	OW731_RS00410	OW731_00410	GO:0006203//dGTP catabolic process	-	GO:0008832//dGTPase activity	ko01232(Nucleotide metabolism);ko01100(Metabolic pathways);ko00230(Purine metabolism)	PM0878
gene-OW731_RS00415	311	210.854365073166	252	167.939810371963	220	201.992779970073	346	223.350767603655	253	209.024104296187	275	167.959773695276	305	236.276561513836	222	196.500214344558	184	139.803028473987	NZ_CP113955.1	81432	81911	+	480	lrp	-	K03719	1Y7FE	K	sp|P45265|LRP_HAEIN Leucine-responsive regulatory protein OS=Haemophilus influenzae (strain ATCC 51907 / DSM 11121 / KW20 / Rd) OX=71421 GN=lrp PE=3 SV=1	WP_110478982.1 leucine-responsive transcriptional regulator Lrp [Avibacterium paragallinarum]	lrp	-	-	D3VBH2|PHI:6497__PHI:7128|Lrp|628|Xenorhabdus_nematophila|reduced_virulence__increased_virulence_(hypervirulence)	OW731_RS00415	OW731_00415	-	-	-	-	lrp
gene-OW731_RS00420	844	96.2729144798685	1207	135.331798520494	512	79.0901851407531	941	102.197539463802	773	107.447127506109	861	88.4739066026623	790	102.964463206457	854	127.176652779153	816	104.310584953846	NZ_CP113955.1	81913	84765	+	2853	OW731_RS00420	-	K03466	1Y6U4	D	sp|Q9CP13|FTSK_PASMU DNA translocase FtsK OS=Pasteurella multocida (strain Pm70) OX=272843 GN=ftsK PE=3 SV=1	WP_110478983.1 DNA translocase FtsK 4TM domain-containing protein [Avibacterium paragallinarum]	ftsK	VFG022234(gi:126433756) (eccC4) cell divisionFtsK/SpoIIIE [ESX-4 (T7SS) (CVF636)] [Mycobacterium sp. JLS]	-	Q8YAQ5|PHI:7805|EssC_(lmo0061)|1639|Listeria_monocytogenes|increased_virulence_(hypervirulence)	OW731_RS00420	OW731_00420	-	-	-	-	ftsK
gene-OW731_RS00425	620	324.910340886623	997	513.567950129121	422	299.485123047416	659	328.8110487857	549	350.588633430278	638	301.191632829404	362	216.759934155086	497	340.029095283964	608	357.068856593925	NZ_CP113955.1	84847	85467	+	621	lolA	GO:0042597;GO:0042953	K03634	1Y7RI	M	sp|P57835|LOLA_PASMU Outer-membrane lipoprotein carrier protein OS=Pasteurella multocida (strain Pm70) OX=272843 GN=lolA PE=3 SV=1	WP_194742997.1 outer membrane lipoprotein chaperone LolA [Avibacterium paragallinarum]	lolA	-	-	Q02NA6|PHI:5442|LolA|287|Pseudomonas_aeruginosa|reduced_virulence	OW731_RS00425	OW731_00425	GO:0042953//lipoprotein transport	GO:0042597//periplasmic space	-	-	lolA
gene-OW731_RS00430	365	399.944620490205	336	361.890500464835	379	562.389447997484	1104	1151.76854059408	332	443.301010908032	457	451.100776954953	269	336.78897855789	365	522.140891697252	315	386.80679814937	NZ_CP113955.1	85519	85815	-	297	OW731_RS00430	GO:0003677	K21498	2KRKI	K	sp|Q46560|VAPI_DICNO Virulence-associated protein I OS=Dichelobacter nodosus OX=870 GN=vapI PE=3 SV=1	WP_110478985.1 HigA family addiction module antitoxin [Avibacterium paragallinarum]	vapI	VFG016797(gi:49475140) (vapA1) Virulence-associated protein a [Virulence-associated proteins (CVF607)] [Bartonella henselae str. Houston-1]	-	-	OW731_RS00430	OW731_00430	-	-	GO:0003677//DNA binding	-	vapI
gene-OW731_RS00435	17	19.8293355806456	25	28.6635621047897	10	15.7961118256166	62	68.8557279702984	17	24.1636093198023	31	32.5740167166596	8	10.6622245280349	40	60.9125918727682	28	36.6010733732738	NZ_CP113955.1	85825	86103	-	279	OW731_RS00435	-	K07334	2KRVY	S	sp|Q9KMG5|HIGB1_VIBCH Toxin HigB-1 OS=Vibrio cholerae serotype O1 (strain ATCC 39315 / El Tor Inaba N16961) OX=243277 GN=higB-1 PE=1 SV=2	WP_110478986.1 type II toxin-antitoxin system RelE/ParE family toxin [Avibacterium paragallinarum]	higB-1	-	-	-	OW731_RS00435	OW731_00435	-	-	-	-	higB-1
gene-OW731_RS00440	904	217.920509926279	1021	241.928107780986	608	198.483410459482	1010	231.814284166671	849	249.396875956031	1122	243.653645040614	794	218.699995444209	709	223.132976128595	729	196.939918372051	NZ_CP113955.1	86256	87605	+	1350	OW731_RS00440	GO:0005524;GO:0006260	K03551	1Y7Z9	L	sp|P45262|RARA_HAEIN Replication-associated recombination protein A OS=Haemophilus influenzae (strain ATCC 51907 / DSM 11121 / KW20 / Rd) OX=71421 GN=rarA PE=3 SV=1	WP_110478987.1 replication-associated recombination protein A [Avibacterium paragallinarum]	rarA	-	-	A0A164J6A6|PHI:6447|RarA|573|Klebsiella_pneumoniae|reduced_virulence	OW731_RS00440	OW731_00440	GO:0006260//DNA replication	-	GO:0005524//ATP binding	ko03440(Homologous recombination)	rarA
gene-OW731_RS00445	9738	2456.65123108651	9544	2366.65566657809	8487	2899.47183696576	8853	2126.44102228274	7013	2155.91292351012	9649	2192.83735324918	10772	3105.05054746722	8414	2771.17587009447	9093	2570.73597151458	NZ_CP113955.1	87679	88968	+	1290	serS	GO:0004828;GO:0005524;GO:0006434	K01875	1Y70E	J	sp|P43833|SYS_HAEIN Serine--tRNA ligase OS=Haemophilus influenzae (strain ATCC 51907 / DSM 11121 / KW20 / Rd) OX=71421 GN=serS PE=3 SV=1	WP_110478988.1 serine--tRNA ligase [Avibacterium paragallinarum]	serS	-	-	-	OW731_RS00445	OW731_00445	GO:0006434//seryl-tRNA aminoacylation	-	GO:0004828//serine-tRNA ligase activity;GO:0005524//ATP binding	ko00970(Aminoacyl-tRNA biosynthesis)	serS
gene-OW731_RS00450	1219	366.301496948191	1570	463.730382595052	832	338.570622886125	1115	319.006108117241	1078	394.736595852609	1184	320.506668635942	1090	374.248511221225	1130	443.303620492328	1219	410.501967264338	NZ_CP113955.1	89172	90254	+	1083	prfA	GO:0003747;GO:0006415	K02835	1Y7DP	J	sp|P57852|RF1_PASMU Peptide chain release factor 1 OS=Pasteurella multocida (strain Pm70) OX=272843 GN=prfA PE=3 SV=1	WP_110478989.1 peptide chain release factor 1 [Avibacterium paragallinarum]	prfA	-	-	Q8Y4A8|PHI:9821|PrfA_(lmo2543)|1639|Listeria_monocytogenes|reduced_virulence	OW731_RS00450	OW731_00450	GO:0006415//translational termination	-	GO:0003747//translation release factor activity	-	prfA
gene-OW731_RS00465	306	181.389659901643	357	208.012879877841	252	202.293812429045	414	233.657962128718	307	221.759951684242	346	184.764094819086	293	198.452838910125	291	225.201840690263	310	205.934610724333	NZ_CP113955.1	90675	91223	-	549	orn	GO:0000175;GO:0003676	K13288	1Y7KB	A	sp|Q65SE1|ORN_MANSM Oligoribonuclease OS=Mannheimia succiniciproducens (strain MBEL55E) OX=221988 GN=orn PE=3 SV=1	WP_110478990.1 oligoribonuclease [Avibacterium paragallinarum]	orn	-	-	P57665|PHI:6274|Orn|287|Pseudomonas_aeruginosa|reduced_virulence	OW731_RS00465	OW731_00465	-	-	GO:0000175//3'-5'-exoribonuclease activity;GO:0003676//nucleic acid binding	-	orn
gene-OW731_RS00470	632	194.215802047663	748	225.943573286979	440	183.109602239159	740	216.515178603488	614	229.926748771764	821	227.279895674597	515	180.831176972462	454	182.142454252976	557	191.822359551695	NZ_CP113955.1	91295	92353	+	1059	rsgA	GO:0003924;GO:0005525	K06949	1Y7MZ	S	sp|P45339|RSGA_HAEIN Small ribosomal subunit biogenesis GTPase RsgA OS=Haemophilus influenzae (strain ATCC 51907 / DSM 11121 / KW20 / Rd) OX=71421 GN=rsgA PE=3 SV=1	WP_110478991.1 small ribosomal subunit biogenesis GTPase RsgA [Avibacterium paragallinarum]	rsgA	-	-	-	OW731_RS00470	OW731_00470	-	-	GO:0003924//GTPase activity;GO:0005525//GTP binding	ko01100(Metabolic pathways);ko00730(Thiamine metabolism)	rsgA
gene-OW731_RS00475	193	243.445105565669	151	187.219722157005	191	326.263179486545	990	1188.96227948713	221	339.695391484198	268	304.529179537144	199	286.810740320264	201	330.999732522574	128	180.938196609406	NZ_CP113955.1	92576	92833	+	258	ptsH	-	K02784	1Y8ST	G	sp|P43921|PTHP_HAEIN Phosphocarrier protein HPr OS=Haemophilus influenzae (strain ATCC 51907 / DSM 11121 / KW20 / Rd) OX=71421 GN=ptsH PE=3 SV=1	WP_110478992.1 phosphocarrier protein Hpr [Avibacterium paragallinarum]	ptsH	-	-	D4HXP5|PHI:9311|PtsH|552|Erwinia_amylovora|reduced_virulence	OW731_RS00475	OW731_00475	-	-	-	ko02060(Phosphotransferase system (PTS))	ptsH
gene-OW731_RS00480	3022	569.133522017782	3222	596.452897948042	1826	465.705576042112	2926	524.666302190347	3270	750.448859297906	3731	632.987793593006	2050	441.13565674259	2056	505.511061927442	2054	433.50757923546	NZ_CP113955.1	92931	94658	+	1728	ptsI	-	K08483	1Y7PQ	G	sp|P43922|PT1_HAEIN Phosphoenolpyruvate-protein phosphotransferase OS=Haemophilus influenzae (strain ATCC 51907 / DSM 11121 / KW20 / Rd) OX=71421 GN=ptsI PE=3 SV=1	WP_110478993.1 phosphoenolpyruvate-protein phosphotransferase PtsI [Avibacterium paragallinarum]	ptsI	-	-	C3T127|PHI:9499|PtsI|562|Escherichia_coli|reduced_virulence	OW731_RS00480	OW731_00480	-	-	-	ko02060(Phosphotransferase system (PTS))	ptsI
gene-OW731_RS00485	4362	2833.42277127798	3399	2170.2401500021	3562	3133.36214372738	4630	2863.4912021181	3624	2868.58385920099	4841	2832.7691303955	5481	4068.02971208743	4505	3820.39581646322	4455	3243.02260792299	NZ_CP113955.1	94721	95221	+	501	crr	GO:0009401	K02777	1Y70F	G	sp|P45338|PTGA_HAEIN PTS system glucose-specific EIIA component OS=Haemophilus influenzae (strain ATCC 51907 / DSM 11121 / KW20 / Rd) OX=71421 GN=crr PE=1 SV=2	WP_017807272.1 PTS glucose transporter subunit IIA [Avibacterium paragallinarum]	crr	-	-	A8Z0F5|PHI:6308|GlcA|1280|Staphylococcus_aureus|reduced_virulence	OW731_RS00485	OW731_00485	GO:0009401//phosphoenolpyruvate-dependent sugar phosphotransferase system	-	-	ko02060(Phosphotransferase system (PTS));ko01100(Metabolic pathways);ko00520(Amino sugar and nucleotide sugar metabolism);ko00500(Starch and sucrose metabolism);ko00010(Glycolysis / Gluconeogenesis)	crr
gene-OW731_RS00490	11343	1385.66151793107	11588	1391.45325510532	7043	1165.13935243999	10741	1249.28948332597	10158	1512.13677416278	12200	1342.57771602449	11612	1620.82022289095	11187	1784.14730774497	11738	1606.94080319982	NZ_CP113955.1	95544	98207	+	2664	aceE	GO:0004738;GO:0006086;GO:0045254	K00163	1Y6ZU	C	sp|P0AFG9|ODP1_ECO57 Pyruvate dehydrogenase E1 component OS=Escherichia coli O157:H7 OX=83334 GN=aceE PE=1 SV=2	WP_110478994.1 pyruvate dehydrogenase (acetyl-transferring), homodimeric type [Avibacterium paragallinarum]	aceE	-	-	-	OW731_RS00490	OW731_00490	GO:0006086//acetyl-CoA biosynthetic process from pyruvate	GO:0045254//pyruvate dehydrogenase complex	GO:0004738//pyruvate dehydrogenase activity	ko01210(2-Oxocarboxylic acid metabolism);ko01200(Carbon metabolism);ko01120(Microbial metabolism in diverse environments);ko01110(Biosynthesis of secondary metabolites);ko01100(Metabolic pathways);ko00785(Lipoic acid metabolism);ko00620(Pyruvate metabolism);ko00020(Citrate cycle (TCA cycle));ko00010(Glycolysis / Gluconeogenesis)	aceE
gene-OW731_RS00495	5078	863.404300691702	4127	689.742347022033	2730	628.601070753262	4678	757.305083334771	4027	834.366355335469	4831	739.961166574527	5618	1091.44496435355	3918	869.708650119437	4354	829.633891203132	NZ_CP113955.1	98259	100172	+	1914	aceF	GO:0004742;GO:0006096;GO:0045254	K00627	1Y6TZ	C	sp|P06959|ODP2_ECOLI Dihydrolipoyllysine-residue acetyltransferase component of pyruvate dehydrogenase complex OS=Escherichia coli (strain K12) OX=83333 GN=aceF PE=1 SV=3	WP_110478995.1 pyruvate dehydrogenase complex dihydrolipoyllysine-residue acetyltransferase [Avibacterium paragallinarum]	aceF	-	-	Q2FH26|PHI:7353|OdhB|1280|Staphylococcus_aureus|unaffected_pathogenicity	OW731_RS00495	OW731_00495	GO:0006096//glycolytic process	GO:0045254//pyruvate dehydrogenase complex	GO:0004742//dihydrolipoyllysine-residue acetyltransferase activity	ko01210(2-Oxocarboxylic acid metabolism);ko01200(Carbon metabolism);ko01120(Microbial metabolism in diverse environments);ko01110(Biosynthesis of secondary metabolites);ko01100(Metabolic pathways);ko00785(Lipoic acid metabolism);ko00620(Pyruvate metabolism);ko00020(Citrate cycle (TCA cycle));ko00010(Glycolysis / Gluconeogenesis)	aceF
gene-OW731_RS00500	5262	1201.70930473786	4585	1029.24515362466	3708	1146.77776555641	4937	1073.49703891378	4398	1223.93244610893	5478	1126.99240151913	5849	1526.26096515692	4103	1223.31399443258	4408	1128.14965585965	NZ_CP113955.1	100257	101681	+	1425	lpdA	GO:0004148;GO:0050660	K00382	1Y76S	C	sp|Q9KPF6|DLDH_VIBCH Dihydrolipoyl dehydrogenase OS=Vibrio cholerae serotype O1 (strain ATCC 39315 / El Tor Inaba N16961) OX=243277 GN=lpd PE=3 SV=1	WP_110478996.1 dihydrolipoyl dehydrogenase [Avibacterium paragallinarum]	lpd	VFG012351(gi:91213983) (ibeA) invasion protein IbeA [Invasion of brain endothelial cells (Ibes) (CVF429)] [Escherichia coli UTI89]	-	Q5ZVD8|PHI:6520|LpdA|446|Legionella_pneumophila|effector_(plant_avirulence_determinant)	OW731_RS00500	OW731_00500	-	-	GO:0004148//dihydrolipoyl dehydrogenase activity;GO:0050660//flavin adenine dinucleotide binding	ko01240(Biosynthesis of cofactors);ko01210(2-Oxocarboxylic acid metabolism);ko01200(Carbon metabolism);ko01120(Microbial metabolism in diverse environments);ko01110(Biosynthesis of secondary metabolites);ko01100(Metabolic pathways);ko00785(Lipoic acid metabolism);ko00640(Propanoate metabolism);ko00630(Glyoxylate and dicarboxylate metabolism);ko00620(Pyruvate metabolism);ko00310(Lysine degradation…	lpd
gene-OW731_RS00505	2224	527.911074374577	2365	551.808067145555	1670	536.825848498144	2069	467.601207343153	1664	481.31894316618	2115	452.258503429334	1005	272.577903586647	1574	487.773907194724	1928	512.872683660634	NZ_CP113955.1	102018	103388	-	1371	tdeA	GO:0006811;GO:0015288;GO:0015562;GO:0046677	-	1Y79Z	M	sp|Q2EHL7|TDEA_AGGAC Toxin and drug export protein A OS=Aggregatibacter actinomycetemcomitans OX=714 GN=tdeA PE=1 SV=1	WP_110478997.1 toxin/drug exporter TdeA [Avibacterium paragallinarum]	tdeA	VFG037016(gi:385323679) (mtrE) outer-membrane lipoprotein MtrE [MtrCDE (CVF759)] [Neisseria meningitidis 8013]	gb|CAC14596.1|ARO:3003057|smeF [Stenotrophomonas maltophilia]	A0A1B2VWC1|PHI:10170|TolC1|715|Actinobacillus_pleuropneumoniae|reduced_virulence	OW731_RS00505	OW731_00505	GO:0046677//response to antibiotic;GO:0006811//ion transport	-	GO:0015288//porin activity;GO:0015562//efflux transmembrane transporter activity	-	tdeA
gene-OW731_RS00510	2632	442.658043418888	2994	494.954391291897	2046	465.992645884447	2637	422.261755017853	1856	380.376860690601	2464	373.313382278369	1345	258.465960288613	1853	406.860699412491	2437	459.319151184504	NZ_CP113955.1	103487	105421	-	1935	OW731_RS00510	GO:0005524;GO:0016020	K05685	1Y7R7	V	sp|Q65TH4|MACB_MANSM Macrolide export ATP-binding/permease protein MacB OS=Mannheimia succiniciproducens (strain MBEL55E) OX=221988 GN=macB PE=3 SV=1	WP_110478998.1 MacB family efflux pump subunit [Avibacterium paragallinarum]	macB	VFG035923(gi:387604877) (aatC) ABC transporter ATP-binding protein [ABC transporter for dispersin (CVF737)] [Escherichia coli O44:H18 042]	gb|AAV85982.1|ARO:3000535|macB [Neisseria gonorrhoeae]	Q8ZQE4|PHI:3928|MacB|28901|Salmonella_enterica|reduced_virulence	OW731_RS00510	OW731_00510	-	GO:0016020//membrane	GO:0005524//ATP binding	ko02010(ABC transporters)	macB
gene-OW731_RS00515	3306	921.924672456394	4244	1163.3191418266	2311	872.737208713883	2428	644.659540534259	2269	771.046778744402	2610	655.667225942018	1335	425.375477595814	1990	724.491862332468	2841	887.851579064706	NZ_CP113955.1	105439	106605	-	1167	OW731_RS00515	GO:0016020;GO:0022857;GO:0042802;GO:0055085	-	1Y7VJ	M	sp|Q9I191|PVDR_PSEAE Pyoverdine export membrane fusion protein PvdR OS=Pseudomonas aeruginosa (strain ATCC 15692 / DSM 22644 / CIP 104116 / JCM 14847 / LMG 12228 / 1C / PRS 101 / PAO1) OX=208964 GN=pvdR PE=1 SV=1	WP_110478999.1 efflux RND transporter periplasmic adaptor subunit [Avibacterium paragallinarum]	pvdR	-	gb|AAV85981.1|ARO:3000533|macA [Neisseria gonorrhoeae]	E8XCP9|PHI:3929|MacA|28901|Salmonella_enterica|reduced_virulence	OW731_RS00515	OW731_00515	GO:0055085//transmembrane transport	GO:0016020//membrane	GO:0022857//transmembrane transporter activity;GO:0042802//identical protein binding	-	pvdR
gene-OW731_RS00520	5283	1036.32904245795	4839	933.047151054769	4200	1115.7253669233	4647	867.918357716031	3914	935.602820936783	5689	1005.31779982501	4546	1018.93172728606	3541	906.840342106551	4164	915.386131874645	NZ_CP113955.1	106833	108491	+	1659	glnS	GO:0004819;GO:0005524;GO:0005737;GO:0006425	K01886	1Y7S8	J	sp|P57847|SYQ_PASMU Glutamine--tRNA ligase OS=Pasteurella multocida (strain Pm70) OX=272843 GN=glnS PE=3 SV=1	WP_110479000.1 glutamine--tRNA ligase [Avibacterium paragallinarum]	glnS	-	-	Q4WEM7|PHI:2521|GUS1|746128|Aspergillus_fumigatus|lethal	OW731_RS00520	OW731_00520	GO:0006425//glutaminyl-tRNA aminoacylation	GO:0005737//cytoplasm	GO:0004819//glutamine-tRNA ligase activity;GO:0005524//ATP binding	ko01100(Metabolic pathways);ko00970(Aminoacyl-tRNA biosynthesis)	glnS
gene-OW731_RS00525	64	47.228573579833	74	53.6769073211327	43	42.9718715582591	96	67.450509032129	56	50.3577740446301	93	61.8241541765173	52	43.8456784163068	39	37.5731242725392	47	38.8686325837171	NZ_CP113955.1	108565	109005	+	441	OW731_RS00525	-	K09160	1Y8DV	S	sp|Q9CN96|Y539_PASMU UPF0260 protein PM0539 OS=Pasteurella multocida (strain Pm70) OX=272843 GN=PM0539 PE=3 SV=2	WP_110479001.1 YcgN family cysteine cluster protein [Avibacterium paragallinarum]	PM0539	-	-	-	OW731_RS00525	OW731_00525	-	-	-	-	PM0539
gene-OW731_RS00530	603	91.8712252170377	549	82.2177241788902	375	77.3721067301096	634	91.9688164322384	516	95.8000069430498	510	69.9975359220355	724	126.037377444109	562	111.78572776763	583	99.5422149491137	NZ_CP113955.1	109266	111401	+	2136	malQ	GO:0004134;GO:0005980	K00705	1Y743	G	sp|P45176|MALQ_HAEIN 4-alpha-glucanotransferase OS=Haemophilus influenzae (strain ATCC 51907 / DSM 11121 / KW20 / Rd) OX=71421 GN=malQ PE=3 SV=1	WP_110479002.1 4-alpha-glucanotransferase [Avibacterium paragallinarum]	malQ	-	-	-	OW731_RS00530	OW731_00530	GO:0005980//glycogen catabolic process	-	GO:0004134//4-alpha-glucanotransferase activity	ko01110(Biosynthesis of secondary metabolites);ko01100(Metabolic pathways);ko00500(Starch and sucrose metabolism)	malQ
gene-OW731_RS00535	710	101.341410866101	783	109.855364679404	425	82.1501736720392	779	105.865681754334	683	118.796308079298	623	80.1063647939959	705	114.978413023126	487	90.7497433720245	356	56.9449406598848	NZ_CP113955.1	111411	113690	+	2280	glgB	GO:0003844;GO:0004553;GO:0005978;GO:0043169	K00700	1Y7RQ	G	sp|Q9CN94|GLGB_PASMU 1,4-alpha-glucan branching enzyme GlgB OS=Pasteurella multocida (strain Pm70) OX=272843 GN=glgB PE=3 SV=1	WP_194742998.1 1,4-alpha-glucan branching protein GlgB [Avibacterium paragallinarum]	glgB	-	-	A0A0D2YC96|PHI:4725|Gbe1|5507|Fusarium_oxysporum|unaffected_pathogenicity	OW731_RS00535	OW731_00535	GO:0005978//glycogen biosynthetic process	-	GO:0043169//cation binding;GO:0003844//1,4-alpha-glucan branching enzyme activity;GO:0004553//hydrolase activity, hydrolyzing O-glycosyl compounds	ko01110(Biosynthesis of secondary metabolites);ko01100(Metabolic pathways);ko00500(Starch and sucrose metabolism)	glgB
gene-OW731_RS00540	385	62.7088288699007	437	69.96491456461	232	51.1737100224481	369	57.2246928401804	338	67.0869895211682	289	42.4049136536695	427	79.4683930617106	317	67.4085631006411	208	37.9671366008477	NZ_CP113955.1	113703	115700	+	1998	glgX	GO:0004133;GO:0004553;GO:0005980	-	1Y7DS	G	sp|P45178|GLGX_HAEIN Glycogen operon protein GlgX homolog OS=Haemophilus influenzae (strain ATCC 51907 / DSM 11121 / KW20 / Rd) OX=71421 GN=glgX PE=3 SV=1	WP_110479004.1 glycogen debranching protein GlgX [Avibacterium paragallinarum]	glgX	VFG050222 (glgX) glycogen hydrolase [TTSS (VF0344)] [Chlamydia trachomatis D/UW-3/CX]	-	Q4UZL6|PHI:3958|XC_0423|339|Xanthomonas_campestris|reduced_virulence	OW731_RS00540	OW731_00540	GO:0005980//glycogen catabolic process	-	GO:0004133//glycogen debranching enzyme activity;GO:0004553//hydrolase activity, hydrolyzing O-glycosyl compounds	-	glgX
gene-OW731_RS00545	467	116.191024501217	410	100.269873674828	258	86.929336500882	442	104.704925789697	377	114.301174630544	293	65.6710107659262	563	160.052584307161	481	156.238702536958	304	84.7629051776864	NZ_CP113955.1	115739	117046	+	1308	glgC	GO:0005978;GO:0008878	-	1Y7HX	H	sp|Q9CN92|GLGC_PASMU Glucose-1-phosphate adenylyltransferase OS=Pasteurella multocida (strain Pm70) OX=272843 GN=glgC PE=3 SV=1	WP_110479005.1 glucose-1-phosphate adenylyltransferase [Avibacterium paragallinarum]	glgC	-	-	P9WN43|PHI:6731|GlgC|1773|Mycobacterium_tuberculosis|reduced_virulence	OW731_RS00545	OW731_00545	GO:0005978//glycogen biosynthetic process	-	GO:0008878//glucose-1-phosphate adenylyltransferase activity	-	glgC
gene-OW731_RS00550	244	55.1430493867659	296	65.7542114683875	165	50.4981949925182	270	58.0970204749393	235	64.7176080495441	251	51.1004887242598	173	44.6730547998837	144	42.4865328312558	147	37.2301543218769	NZ_CP113955.1	117122	118561	+	1440	glgA	GO:0004373	K00703	1Y80X	G	sp|Q9CN91|GLGA_PASMU Glycogen synthase OS=Pasteurella multocida (strain Pm70) OX=272843 GN=glgA PE=3 SV=1	WP_110479006.1 glycogen synthase GlgA [Avibacterium paragallinarum]	glgA	VFG050270 (glgA) glycogen synthase [TTSS (VF0344)] [Chlamydia trachomatis D/UW-3/CX]	-	P05416|PHI:10051|GlgA|28901|Salmonella_enterica|reduced_virulence	OW731_RS00550	OW731_00550	-	-	GO:0004373//glycogen (starch) synthase activity	ko01110(Biosynthesis of secondary metabolites);ko01100(Metabolic pathways);ko00500(Starch and sucrose metabolism)	glgA
gene-OW731_RS00555	2075	274.168233407973	2380	309.105619306901	1213	217.045502915467	1402	176.374660074954	1396	224.769869654747	1459	173.661962446796	1220	184.186357331127	1355	233.736305263303	1777	263.125543185166	NZ_CP113955.1	118777	121239	+	2463	OW731_RS00555	-	K00688	1Y7D8	G	sp|Q9CN90|PHSG_PASMU Glycogen phosphorylase OS=Pasteurella multocida (strain Pm70) OX=272843 GN=glgP PE=3 SV=1	WP_110479007.1 glycogen/starch/alpha-glucan phosphorylase [Avibacterium paragallinarum]	glgP	-	-	G4MW66|PHI:2062__PHI:3815|Gph1__GPH1|318829|Magnaporthe_oryzae|unaffected_pathogenicity__loss_of_pathogenicity__reduced_virulence	OW731_RS00555	OW731_00555	-	-	-	ko01110(Biosynthesis of secondary metabolites);ko01100(Metabolic pathways);ko00500(Starch and sucrose metabolism)	glgP
gene-OW731_RS00560	182	55.148099579035	230	68.5043121141286	116	47.6001269203219	158	45.5832612540802	136	50.2171098713211	190	51.8636579008268	149	51.5874459793923	166	65.6681978583656	188	63.8401004447644	NZ_CP113955.1	121435	122508	+	1074	dinB	GO:0003684;GO:0003887;GO:0006281	K02346	1Y7AE	L	sp|Q65TG8|DPO4_MANSM DNA polymerase IV OS=Mannheimia succiniciproducens (strain MBEL55E) OX=221988 GN=dinB PE=3 SV=1	WP_110479008.1 DNA polymerase IV [Avibacterium paragallinarum]	dinB	-	-	-	OW731_RS00560	OW731_00560	GO:0006281//DNA repair	-	GO:0003684//damaged DNA binding;GO:0003887//DNA-directed DNA polymerase activity	-	dinB
gene-OW731_RS00565	7728	2900.75774458626	4446	1640.38094560058	5974	3036.69044993071	5293	1891.62647827053	3464	1584.44027469834	6809	2302.3856037066	6531	2801.06138430425	2097	1027.61544806394	6375	2681.64376868261	NZ_CP113955.1	122608	123474	+	867	htpX	GO:0004222;GO:0006508	K03799	1Y87J	O	sp|P57846|HTPX_PASMU Protease HtpX OS=Pasteurella multocida (strain Pm70) OX=272843 GN=htpX PE=3 SV=1	WP_110479009.1 protease HtpX [Avibacterium paragallinarum]	htpX	-	-	-	OW731_RS00565	OW731_00565	GO:0006508//proteolysis	-	GO:0004222//metalloendopeptidase activity	-	htpX
gene-OW731_RS00570	211	127.870868254686	164	97.693105971453	183	150.18660735205	138	79.626456367887	85	62.7713873391513	181	98.8139166321016	99	68.5524449927495	61	48.2621695103651	110	74.706500520469	NZ_CP113955.1	123680	124216	+	537	OW731_RS00570	-	K09906	1Y7P9	S	sp|P44255|EPMC_HAEIN Elongation factor P hydroxylase OS=Haemophilus influenzae (strain ATCC 51907 / DSM 11121 / KW20 / Rd) OX=71421 GN=epmC PE=3 SV=1	WP_110479010.1 elongation factor P hydroxylase [Avibacterium paragallinarum]	epmC	-	-	-	OW731_RS00570	OW731_00570	-	-	-	-	epmC
gene-OW731_RS00575	775	273.845442033921	670	232.707042964097	502	240.214096641934	657	221.033615357424	454	195.484942077159	713	226.957074126824	453	182.894485806833	368	169.761607838243	676	267.686863754185	NZ_CP113955.1	124308	125228	+	921	OW731_RS00575	GO:0005524;GO:0016887;GO:0140359	K05685	1Y7K1	V	sp|P36879|YADG_ECOLI Uncharacterized ABC transporter ATP-binding protein YadG OS=Escherichia coli (strain K12) OX=83333 GN=yadG PE=1 SV=1	WP_110479011.1 ABC transporter ATP-binding protein [Avibacterium paragallinarum]	yadG	VFG007909(gi:41407336) (ddrA) DrrA [PDIM (phthiocerol dimycocerosate) and PGL (phenolic glycolipid) biosynthesis and transport (CVF288)] [Mycobacterium avium subsp. paratuberculosis K-10]	gb|APB03214.1|ARO:3003980|tetA(48) [Paenibacillus sp. LC231]	Q8DPC2|PHI:6319|PotA|1313|Streptococcus_pneumoniae|reduced_virulence	OW731_RS00575	OW731_00575	-	-	GO:0005524//ATP binding;GO:0016887//ATP hydrolysis activity;GO:0140359//ABC-type transporter activity	ko02010(ABC transporters)	yadG
gene-OW731_RS00580	639	270.771582157864	538	224.086354117351	496	284.62618995783	629	253.771013046783	420	216.872835485175	575	219.492886079054	510	246.92837371323	304	168.175859123721	520	246.934697032857	NZ_CP113955.1	125225	125992	+	768	OW731_RS00580	GO:0016020;GO:0043190;GO:0140359	K01992	1Y6Y5	V	sp|P0AFN8|YADH_ECO57 Inner membrane transport permease YadH OS=Escherichia coli O157:H7 OX=83334 GN=yadH PE=3 SV=1	WP_110479012.1 ABC transporter permease [Avibacterium paragallinarum]	yadH	-	-	-	OW731_RS00580	OW731_00580	-	GO:0016020//membrane;GO:0043190//ATP-binding cassette (ABC) transporter complex	GO:0140359//ABC-type transporter activity	-	yadH
gene-OW731_RS00590	496	118.253082309505	534	125.141962307522	345	111.388625917563	545	123.713313441141	414	120.277606468136	525	112.756211711514	388	105.696623590553	434	135.085386437839	534	142.675235939052	NZ_CP113955.1	127491	128855	-	1365	ppnN	-	K06966	1Y6VC	S	sp|P0ADS0|PPNN_ECO57 Pyrimidine/purine nucleotide 5'-monophosphate nucleosidase OS=Escherichia coli O157:H7 OX=83334 GN=ppnN PE=3 SV=1	WP_110479013.1 nucleotide 5'-monophosphate nucleosidase PpnN [Avibacterium paragallinarum]	ppnN	-	-	-	OW731_RS00590	OW731_00590	-	-	-	ko01232(Nucleotide metabolism);ko01100(Metabolic pathways);ko00240(Pyrimidine metabolism);ko00230(Purine metabolism)	ppnN
gene-OW731_RS00595	504	195.260633894122	550	209.448743094285	446	233.996830822474	454	167.466966956333	384	181.287986560668	452	157.751309527823	352	155.820795602567	331	167.417171037449	396	171.931674769251	NZ_CP113955.1	128865	129704	-	840	queF	GO:0008616;GO:0033739;GO:0043867	K06879	1Y7S3	S	sp|Q0I3L5|QUEF_HISS1 NADPH-dependent 7-cyano-7-deazaguanine reductase OS=Histophilus somni (strain 129Pt) OX=205914 GN=queF PE=3 SV=1	WP_110479014.1 NADPH-dependent 7-cyano-7-deazaguanine reductase QueF [Avibacterium paragallinarum]	queF	-	-	-	OW731_RS00595	OW731_00595	GO:0008616//queuosine biosynthetic process	-	GO:0033739//preQ1 synthase activity;GO:0043867//7-cyano-7-deazaguanine tRNA-ribosyltransferase activity	ko01100(Metabolic pathways);ko00790(Folate biosynthesis)	queF
gene-OW731_RS00600	138	105.422407971005	112	84.1013134883068	102	105.522476604084	138	100.374194998956	80	74.4727644321994	141	97.0338666982185	63	54.9911738642222	56	55.8508412805241	67	57.3594789207416	NZ_CP113955.1	129721	130146	-	426	OW731_RS00600	-	-	1Y903	S	sp|O85171|VAPD2_RIEAN Endoribonuclease VapD 2 OS=Riemerella anatipestifer OX=34085 PE=3 SV=1	WP_110479015.1 VapD [Avibacterium paragallinarum]	-	-	-	-	OW731_RS00600	OW731_00600	-	-	-	-	-
gene-OW731_RS00605	342	143.241391659781	332	136.682029891504	228	129.320754884315	349	139.173643214097	294	150.052556443796	346	130.547603675261	269	128.734011109001	285	155.838633937039	285	133.771573325789	NZ_CP113955.1	130200	130976	-	777	OW731_RS00605	-	-	1Y84J	S	sp|P44154|Y1292_HAEIN Uncharacterized protein HI_1292 OS=Haemophilus influenzae (strain ATCC 51907 / DSM 11121 / KW20 / Rd) OX=71421 GN=HI_1292 PE=4 SV=1	WP_110479016.1 Zn-ribbon-containing protein [Avibacterium paragallinarum]	HI_1292	-	-	-	OW731_RS00605	OW731_00605	-	-	-	-	HI_1292
gene-OW731_RS00610	651	636.209572898265	612	587.897405677913	650	860.247711584257	982	913.734119822068	461	549.001813655477	579	509.739342674214	457	510.309915164427	373	475.900202584337	410	449.034404029256	NZ_CP113955.1	131117	131449	+	333	OW731_RS00610	-	-	1Y95G	S	sp|Q57152|Y1436_HAEIN Uncharacterized protein HI_1436 OS=Haemophilus influenzae (strain ATCC 51907 / DSM 11121 / KW20 / Rd) OX=71421 GN=HI_1436 PE=4 SV=1	WP_110479017.1 YqcC family protein [Avibacterium paragallinarum]	HI_1436	-	-	-	OW731_RS00610	OW731_00610	-	-	-	-	HI_1436
gene-OW731_RS00615	1418	633.012297352229	1669	732.357550488747	1116	674.669487307448	1555	660.929981443296	1172	637.554287441582	1571	631.775064961386	996	508.035253900626	1236	720.347799443514	1299	649.862708848484	NZ_CP113955.1	131436	132164	+	729	truC	GO:0001522;GO:0009982	K06175	1Y853	J	sp|Q9CNF3|TRUC_PASMU tRNA pseudouridine synthase C OS=Pasteurella multocida (strain Pm70) OX=272843 GN=truC PE=3 SV=1	WP_110479018.1 tRNA pseudouridine(65) synthase TruC [Avibacterium paragallinarum]	truC	-	-	-	OW731_RS00615	OW731_00615	GO:0001522//pseudouridine synthesis	-	GO:0009982//pseudouridine synthase activity	-	truC
gene-OW731_RS00620	21410	16241.3759583261	15977	11913.3060286951	13608	13979.4926882784	34568	24967.1832637476	19031	17592.2506597119	23025	15734.6168161067	21744	18847.0849150314	17666	17495.7363402556	17481	14861.0321724157	NZ_CP113955.1	132421	132849	+	429	rplM	GO:0003735;GO:0005840;GO:0006412	K02871	1Y83E	J	sp|A6VPF5|RL13_ACTSZ Large ribosomal subunit protein uL13 OS=Actinobacillus succinogenes (strain ATCC 55618 / DSM 22257 / CCUG 43843 / 130Z) OX=339671 GN=rplM PE=3 SV=1	WP_017806616.1 MULTISPECIES: 50S ribosomal protein L13 [Avibacterium]	rplM	-	-	-	OW731_RS00620	OW731_00620	GO:0006412//translation	GO:0005840//ribosome	GO:0003735//structural constituent of ribosome	ko03010(Ribosome)	rplM
gene-OW731_RS00625	31378	25983.4103915596	19785	16104.1519360683	21186	23758.051555564	41414	32651.8066965107	27065	27310.6834397673	35851	26743.7650376099	32667	30908.5578674908	21925	23702.7285578953	22138	20544.0387942723	NZ_CP113955.1	132866	133258	+	393	rpsI	GO:0003735;GO:0005840;GO:0006412	K02996	1Y8IF	J	sp|Q4QKG9|RS9_HAEI8 Small ribosomal subunit protein uS9 OS=Haemophilus influenzae (strain 86-028NP) OX=281310 GN=rpsI PE=3 SV=1	WP_017806615.1 MULTISPECIES: 30S ribosomal protein S9 [Pasteurellaceae]	rpsI	-	-	-	OW731_RS00625	OW731_00625	GO:0006412//translation	GO:0005840//ribosome	GO:0003735//structural constituent of ribosome	ko03010(Ribosome)	rpsI
gene-OW731_RS00630	1595	812.312757071269	2071	1036.74892996597	1573	1084.88140979232	1757	851.968408759255	1526	947.04532102947	1823	836.372288372824	1510	878.694947460059	1533	1019.27785336956	1612	920.03462706702	NZ_CP113955.1	133555	134193	+	639	sspA	GO:0005515;GO:0006749	K03599	1Y75Z	O	sp|Q9CNB0|SSPA_PASMU Stringent starvation protein A homolog OS=Pasteurella multocida (strain Pm70) OX=272843 GN=sspA PE=3 SV=1	WP_046098232.1 stringent starvation protein SspA [Avibacterium paragallinarum]	sspA	-	-	-	OW731_RS00630	OW731_00630	GO:0006749//glutathione metabolic process	-	GO:0005515//protein binding	-	sspA
gene-OW731_RS00635	581	401.438175132643	490	332.789433150386	484	452.875532162201	543	357.216499565656	379	319.106308615614	595	370.347897065207	466	367.897680410809	472	425.767377841884	591	457.621655099009	NZ_CP113955.1	134197	134667	+	471	OW731_RS00635	-	K03600	1Y8SR	S	sp|P45206|SSPB_HAEIN Stringent starvation protein B homolog OS=Haemophilus influenzae (strain ATCC 51907 / DSM 11121 / KW20 / Rd) OX=71421 GN=sspB PE=1 SV=1	WP_035684628.1 ClpXP protease specificity-enhancing factor [Avibacterium paragallinarum]	sspB	-	-	-	OW731_RS00635	OW731_00635	-	-	-	-	sspB
gene-OW731_RS00640	25	22.7895230968863	24	21.5048976866859	13	16.0483186530845	47	40.792679175681	15	16.6624987647673	23	18.8874550710043	17	17.7069085912008	14	16.6613854240219	32	32.6905145134642	NZ_CP113955.1	135591	135947	+	357	OW731_RS00640	-	-	1SG8I	S	-	WP_165816413.1 DUF2726 domain-containing protein [Avibacterium paragallinarum]	-	-	-	-	OW731_RS00640	OW731_00640	-	-	-	-	-
gene-OW731_RS00650	283	64.7664784247966	337	75.8096793186678	229	70.9725302848434	297	64.7156683771476	200	55.7760155557612	265	54.6336356323722	231	60.4052134851724	227	67.8230868684604	257	65.9133706068879	NZ_CP113955.1	136926	138347	-	1422	sbcB	GO:0000175;GO:0003676;GO:0006281;GO:0008310	K01141	1Y78G	L	sp|P45188|EX1_HAEIN Exodeoxyribonuclease I OS=Haemophilus influenzae (strain ATCC 51907 / DSM 11121 / KW20 / Rd) OX=71421 GN=sbcB PE=3 SV=1	WP_110479020.1 exodeoxyribonuclease I [Avibacterium paragallinarum]	sbcB	-	-	-	OW731_RS00650	OW731_00650	GO:0006281//DNA repair	-	GO:0008310//single-stranded DNA 3'-5' exodeoxyribonuclease activity;GO:0000175//3'-5'-exoribonuclease activity;GO:0003676//nucleic acid binding	ko03430(Mismatch repair)	sbcB
gene-OW731_RS00655	234	86.9311041309447	243	88.7353205487865	219	110.177879983676	330	116.72460734691	225	101.85808320243	363	121.483233576857	212	89.9899053059658	180	87.3010948587448	224	93.2575294168345	NZ_CP113955.1	138352	139227	-	876	OW731_RS00655	GO:0005215;GO:0055085	-	1Y7NN	EG	sp|P44170|Y1376_HAEIN Uncharacterized protein HI_1376 OS=Haemophilus influenzae (strain ATCC 51907 / DSM 11121 / KW20 / Rd) OX=71421 GN=HI_1376 PE=4 SV=1	WP_110479021.1 DMT family transporter [Avibacterium paragallinarum]	HI_1376	-	-	-	OW731_RS00655	OW731_00655	GO:0055085//transmembrane transport	-	GO:0005215//transporter activity	-	HI_1376
gene-OW731_RS00660	2853	205.776665373792	2617	185.536340654942	1692	165.266819975514	2286	156.985565964198	1974	173.49826838814	2281	148.207444409642	2104	173.395844236174	2236	210.549395857021	2477	200.215137332369	NZ_CP113955.1	139305	143816	-	4512	mukB	GO:0003677;GO:0007059;GO:0030261	-	1Y6SV	D	sp|Q4QK86|MUKB_HAEI8 Chromosome partition protein MukB OS=Haemophilus influenzae (strain 86-028NP) OX=281310 GN=mukB PE=3 SV=1	WP_110479022.1 chromosome partition protein MukB [Avibacterium paragallinarum]	mukB	-	-	-	OW731_RS00660	OW731_00660	GO:0007059//chromosome segregation;GO:0030261//chromosome condensation	-	GO:0003677//DNA binding	-	mukB
gene-OW731_RS00665	216	98.0388119970486	256	114.212901521478	125	76.8325522898717	198	85.5654862225047	161	89.0479257556979	153	62.5584672508233	128	66.3823853460918	186	110.216110273551	271	137.84471790595	NZ_CP113955.1	143816	144532	-	717	mukE	GO:0007059;GO:0030261	K03804	1Y810	D	sp|Q9CN37|MUKE_PASMU Chromosome partition protein MukE OS=Pasteurella multocida (strain Pm70) OX=272843 GN=mukE PE=3 SV=1	WP_035684615.1 chromosome partition protein MukE [Avibacterium paragallinarum]	mukE	-	-	-	OW731_RS00665	OW731_00665	GO:0007059//chromosome segregation;GO:0030261//chromosome condensation	-	-	-	mukE
gene-OW731_RS00670	921	226.037008316348	1058	255.232808121147	641	213.043804131331	984	229.934512407603	714	213.536330323864	839	185.495022796001	722	202.467683303007	806	258.251474072339	967	265.964053776009	NZ_CP113955.1	144554	145879	-	1326	mukF	GO:0005509;GO:0007059	K03633	1Y71R	D	sp|Q9CN38|MUKF_PASMU Chromosome partition protein MukF OS=Pasteurella multocida (strain Pm70) OX=272843 GN=mukF PE=3 SV=1	WP_110479023.1 chromosome partition protein MukF [Avibacterium paragallinarum]	mukF	-	-	-	OW731_RS00670	OW731_00670	GO:0007059//chromosome segregation	-	GO:0005509//calcium ion binding	-	mukF
gene-OW731_RS00675	193	66.0450444121373	378	127.146859587606	216	100.098515568766	187	60.9275447812893	216	90.0721068873983	230	70.9024338627607	124	48.4845320415215	251	112.13585426546	337	129.237746799434	NZ_CP113955.1	146122	147072	+	951	ttcA	GO:0008033	-	1Y6ZF	J	sp|Q0I3K3|TTCA_HISS1 tRNA-cytidine(32) 2-sulfurtransferase OS=Histophilus somni (strain 129Pt) OX=205914 GN=ttcA PE=3 SV=1	WP_110479024.1 tRNA 2-thiocytidine(32) synthetase TtcA [Avibacterium paragallinarum]	ttcA	-	-	-	OW731_RS00675	OW731_00675	GO:0008033//tRNA processing	-	-	-	ttcA
gene-OW731_RS00680	346	223.413291426475	336	213.256902059635	296	258.830575199747	428	263.127246172212	238	187.267972228468	353	205.332641088944	322	237.567690265278	344	289.987446308571	373	269.90957360661	NZ_CP113955.1	147173	147676	-	504	OW731_RS00680	GO:0000270;GO:0006508;GO:0008234	K13695	1Y8KT	M	sp|Q57223|Y1314_HAEIN Probable endopeptidase HI_1314 OS=Haemophilus influenzae (strain ATCC 51907 / DSM 11121 / KW20 / Rd) OX=71421 GN=HI_1314 PE=3 SV=1	WP_110479025.1 C40 family peptidase [Avibacterium paragallinarum]	HI_1314	VFG032106(gi:347547992) (iap/cwhA) putative extracellular protein P60 [Cell wall hydrolase (CVF234)] [Listeria ivanovii subsp. ivanovii PAM 55]	-	P0AFV4|PHI:11093|MepS|562|Escherichia_coli|reduced_virulence	OW731_RS00680	OW731_00680	GO:0000270//peptidoglycan metabolic process;GO:0006508//proteolysis	-	GO:0008234//cysteine-type peptidase activity	-	HI_1314
gene-OW731_RS00685	1351	1480.34296515689	1088	1171.83590626709	1686	2501.81691114448	5128	5349.88140957106	1362	1818.60233992994	1813	1789.59673658497	1590	1990.68578404106	1164	1665.1287614674	1133	1391.27651524837	NZ_CP113955.1	147747	148043	-	297	OW731_RS00685	GO:0003677;GO:0006310;GO:0006355	K04764	1Y8U3	K	sp|Q65TL4|IHFA_MANSM Integration host factor subunit alpha OS=Mannheimia succiniciproducens (strain MBEL55E) OX=221988 GN=ihfA PE=3 SV=1	WP_035684604.1 integration host factor subunit alpha [Avibacterium paragallinarum]	ihfA	VFG043551(gi:15827894) (ML1683) histone-like protein [histone-like protein (Hlp)/laminin-binding protein (LBP) (AI354)] [Mycobacterium leprae TN]	-	Q8NL12|PHI:8676|HupB_(XAC1081)|346|Xanthomonas_citri|reduced_virulence	OW731_RS00685	OW731_00685	GO:0006310//DNA recombination;GO:0006355//regulation of transcription, DNA-templated	-	GO:0003677//DNA binding	-	ihfA
gene-OW731_RS00690	4643	632.743664970971	5085	681.162906390229	3291	607.362484131119	4833	627.097487337535	4049	672.404392154656	4811	590.629124713001	5305	826.062877555581	4282	761.839755374528	4513	689.24084280435	NZ_CP113955.1	148048	150435	-	2388	pheT	GO:0000287;GO:0004826;GO:0005524;GO:0006432	K01890	1Y81X	J	sp|Q4QKM3|SYFB_HAEI8 Phenylalanine--tRNA ligase beta subunit OS=Haemophilus influenzae (strain 86-028NP) OX=281310 GN=pheT PE=3 SV=1	WP_110479026.1 phenylalanine--tRNA ligase subunit beta [Avibacterium paragallinarum]	pheT	-	-	-	OW731_RS00690	OW731_00690	GO:0006432//phenylalanyl-tRNA aminoacylation	-	GO:0000287//magnesium ion binding;GO:0004826//phenylalanine-tRNA ligase activity;GO:0005524//ATP binding	ko00970(Aminoacyl-tRNA biosynthesis)	pheT
gene-OW731_RS00695	1890	621.28383511766	2394	773.540944743586	1483	660.176953599158	1978	619.075590569319	1562	625.695342504529	1926	570.341419966241	1725	647.911882541666	1742	747.591315071188	1978	728.670330228052	NZ_CP113955.1	150478	151467	-	990	pheS	GO:0004826;GO:0005524;GO:0005737;GO:0006432	K01889	1Y738	J	sp|B0UU57|SYFA_HISS2 Phenylalanine--tRNA ligase alpha subunit OS=Histophilus somni (strain 2336) OX=228400 GN=pheS PE=3 SV=1	WP_103852849.1 MULTISPECIES: phenylalanine--tRNA ligase subunit alpha [Avibacterium]	pheS	-	-	-	OW731_RS00695	OW731_00695	GO:0006432//phenylalanyl-tRNA aminoacylation	GO:0005737//cytoplasm	GO:0004826//phenylalanine-tRNA ligase activity;GO:0005524//ATP binding	ko00970(Aminoacyl-tRNA biosynthesis)	pheS
gene-OW731_RS00700	270	125.704270747289	410	187.629463185516	156	98.3562190412215	314	139.189046669573	242	137.295175801937	297	124.564158345681	180	95.7540979610001	190	115.485568496976	259	135.133362100252	NZ_CP113955.1	151552	152250	-	699	OW731_RS00700	GO:0001522;GO:0004730	K06177	1Y7BN	J	sp|P43930|Y042_HAEIN Uncharacterized RNA pseudouridine synthase HI_0042 OS=Haemophilus influenzae (strain ATCC 51907 / DSM 11121 / KW20 / Rd) OX=71421 GN=HI_0042 PE=3 SV=1	WP_110479027.1 TIGR01621 family pseudouridine synthase [Avibacterium paragallinarum]	HI_0042	-	-	-	OW731_RS00700	OW731_00700	GO:0001522//pseudouridine synthesis	-	GO:0004730//pseudouridylate synthase activity	-	HI_0042
gene-OW731_RS00705	568	126.261429931536	724	158.194669150795	458	137.872866209081	566	119.792034931933	468	126.771568470959	591	118.347810734913	335	85.0875013245203	411	119.275717169714	505	125.802796470711	NZ_CP113955.1	152285	153748	+	1464	cls	GO:0008808;GO:0032049	K06131	1Y7MY	I	sp|C5BDA3|CLSA_EDWI9 Cardiolipin synthase A OS=Edwardsiella ictaluri (strain 93-146) OX=634503 GN=clsA PE=3 SV=1	WP_110479028.1 cardiolipin synthase [Avibacterium paragallinarum]	clsA	VFG037212(gi:169634285) (plcD) phospholipase D [Phospholipase D (CVF767)] [Acinetobacter baumannii SDF]	-	D0C777|PHI:5092|PLD1|470|Acinetobacter_baumannii|reduced_virulence	OW731_RS00705	OW731_00705	GO:0032049//cardiolipin biosynthetic process	-	GO:0008808//cardiolipin synthase activity	ko01100(Metabolic pathways);ko00564(Glycerophospholipid metabolism)	clsA
gene-OW731_RS00710	137	68.1720357887225	178	87.063597629851	101	68.0609533844115	161	76.2782491047113	103	62.4563447583342	137	61.4124810575556	68	38.662791235833	89	57.8180645562961	135	75.2828434143925	NZ_CP113955.1	153801	154454	+	654	OW731_RS00710	GO:0003824	K01834	1Y7YS	G	sp|Q57G26|GPMB_SALCH Probable phosphoglycerate mutase GpmB OS=Salmonella choleraesuis (strain SC-B67) OX=321314 GN=gpmB PE=3 SV=1	WP_110479029.1 histidine phosphatase family protein [Avibacterium paragallinarum]	gpmB	-	-	-	OW731_RS00710	OW731_00710	-	-	GO:0003824//catalytic activity	ko01230(Biosynthesis of amino acids);ko01200(Carbon metabolism);ko01120(Microbial metabolism in diverse environments);ko01110(Biosynthesis of secondary metabolites);ko01100(Metabolic pathways);ko00680(Methane metabolism);ko00260(Glycine, serine and threonine metabolism);ko00010(Glycolysis / Gluconeogenesis)	gpmB
gene-OW731_RS00715	1293	502.731978544603	1366	522.059011135236	1041	548.125080348897	1258	465.701644014169	1034	489.905334052463	1208	423.11195907231	1208	536.665301244423	943	478.671451133503	994	433.112701583739	NZ_CP113955.1	154485	155321	-	837	purU	GO:0006189;GO:0008864	K01433	1Y7PM	F	sp|Q03432|PURU_HAEIN Formyltetrahydrofolate deformylase OS=Haemophilus influenzae (strain ATCC 51907 / DSM 11121 / KW20 / Rd) OX=71421 GN=purU PE=3 SV=2	WP_110479030.1 formyltetrahydrofolate deformylase [Avibacterium paragallinarum]	purU	VFG021856(gi:118470693) (fxbA) Formyl transferase [exochelin (IA032)] [Mycobacterium smegmatis str. MC2 155]	-	P08179|PHI:8652|PurN|562|Escherichia_coli|unaffected_pathogenicity__reduced_virulence	OW731_RS00715	OW731_00715	GO:0006189//'de novo' IMP biosynthetic process	-	GO:0008864//formyltetrahydrofolate deformylase activity	ko01100(Metabolic pathways);ko00670(One carbon pool by folate);ko00630(Glyoxylate and dicarboxylate metabolism)	purU
gene-OW731_RS00720	245	109.370954055921	259	113.649254389806	166	100.354063524226	335	142.386844876852	239	130.013203667695	206	82.8425610324924	206	105.075564561776	168	97.9113513806718	165	82.5460715627404	NZ_CP113955.1	155503	156231	-	729	bioD	GO:0000287;GO:0004141;GO:0005524;GO:0009102	K01935	1Y6VK	H	sp|Q65TU7|BIOD_MANSM ATP-dependent dethiobiotin synthetase BioD OS=Mannheimia succiniciproducens (strain MBEL55E) OX=221988 GN=bioD PE=3 SV=1	WP_017806592.1 dethiobiotin synthase [Avibacterium paragallinarum]	bioD	VFG047470 (F7308_1314) dethiobiotin synthetase [Biotin metabolism (CVF838)] [Francisella sp. TX077308]	-	-	OW731_RS00720	OW731_00720	GO:0009102//biotin biosynthetic process	-	GO:0000287//magnesium ion binding;GO:0004141//dethiobiotin synthase activity;GO:0005524//ATP binding	ko01240(Biosynthesis of cofactors);ko01100(Metabolic pathways);ko00780(Biotin metabolism)	bioD
gene-OW731_RS00725	516	137.192929043256	485	126.751957719268	424	152.664774879342	519	131.382804472738	442	143.204919939417	471	112.811484364314	467	141.87226515842	403	139.886215122517	459	136.763832202813	NZ_CP113955.1	156296	157519	-	1224	OW731_RS00725	GO:0005524	K15545	1Y7DQ	GK	sp|P50456|MLC_ECOLI DNA-binding transcriptional repressor Mlc OS=Escherichia coli (strain K12) OX=83333 GN=mlc PE=1 SV=2	WP_110479031.1 ROK family protein [Avibacterium paragallinarum]	mlc	-	-	-	OW731_RS00725	OW731_00725	-	-	GO:0005524//ATP binding	-	mlc
gene-OW731_RS00730	2311	535.668714303556	3487	794.473095600371	1983	622.457937343674	2049	452.196751958787	1915	540.902212394444	2742	572.550986135133	2403	636.427156864506	2495	755.013528589624	3142	816.1670670109	NZ_CP113955.1	157711	159114	+	1404	asnS	GO:0004816;GO:0005524;GO:0006421	K01893	1Y78Z	J	sp|Q9CN06|SYN_PASMU Asparagine--tRNA ligase OS=Pasteurella multocida (strain Pm70) OX=272843 GN=asnS PE=3 SV=2	WP_110479032.1 asparagine--tRNA ligase [Avibacterium paragallinarum]	asnS	-	-	I1S216|PHI:1605|GzOB046|5518|Fusarium_graminearum|unaffected_pathogenicity	OW731_RS00730	OW731_00730	GO:0006421//asparaginyl-tRNA aminoacylation	-	GO:0004816//asparagine-tRNA ligase activity;GO:0005524//ATP binding	ko00970(Aminoacyl-tRNA biosynthesis)	asnS
gene-OW731_RS00735	2008	122.37308141679	1660	99.440016128931	1477	121.897175083063	1863	108.099624614044	1808	134.268536862817	2109	115.784159419273	2191	152.567897226543	1705	135.654566436875	1353	92.4052259527621	NZ_CP113955.1	159568	164907	-	5340	OW731_RS00735	-	K21449	1Y7ES	UW	sp|Q8ZL64|SADA_SALTY Autotransporter adhesin SadA OS=Salmonella typhimurium (strain LT2 / SGSC1412 / ATCC 700720) OX=99287 GN=sadA PE=1 SV=1	WP_194742999.1 YadA C-terminal domain-containing protein [Avibacterium paragallinarum]	sadA	VFG042299(gi:15603435) (PM1570) Hsf [MapA (SS161)] [Pasteurella multocida subsp. multocida str. Pm70]	-	A3MZG1|PHI:4673__PHI:5230|Apa1|715|Actinobacillus_pleuropneumoniae|reduced_virulence	OW731_RS00735	OW731_00735	-	-	-	-	sadA
gene-OW731_RS00740	2598	50.111340965004	2514	47.6642826971838	1744	45.554818087134	2565	47.1056922769778	2562	60.2184601517867	2632	45.7333634414553	1723	37.9735107607527	1510	38.0243388899931	1457	31.4943738769557	NZ_CP113955.1	164855	181726	-	16872	OW731_RS00740	-	K21449	1Y7ES	UW	-	WP_194743000.1 ESPR-type extended signal peptide-containing protein [Avibacterium paragallinarum]	-	VFG016667(gb|YP_033004) (badA/vomp/brp) Surface protein/Bartonella adhesin BadA-like [BadA (SS156)] [Bartonella henselae str. Houston-1]	-	A0A097BVQ8|PHI:3463|HMTp210|728|Avibacterium_paragallinarum|reduced_virulence	OW731_RS00740	OW731_00740	-	-	-	-	-
gene-OW731_RS00745	377	58.5906231917255	408	62.3272321205811	295	62.0868664664459	378	55.9329480790246	322	60.9812442854206	363	50.8210661954761	333	59.1329569141678	341	69.1877158331339	334	58.1714357920912	NZ_CP113955.1	183313	185406	-	2094	recD	GO:0004386;GO:0006281;GO:0006310;GO:0008854;GO:0009338	K03581	1Y7TI	L	sp|P45158|RECD_HAEIN RecBCD enzyme subunit RecD OS=Haemophilus influenzae (strain ATCC 51907 / DSM 11121 / KW20 / Rd) OX=71421 GN=recD PE=3 SV=1	WP_110479683.1 exodeoxyribonuclease V subunit alpha [Avibacterium paragallinarum]	recD	-	-	-	OW731_RS00745	OW731_00745	GO:0006281//DNA repair;GO:0006310//DNA recombination	GO:0009338//exodeoxyribonuclease V complex	GO:0008854//exodeoxyribonuclease V activity;GO:0004386//helicase activity	ko03440(Homologous recombination)	recD
gene-OW731_RS00750	1033	92.3807982104186	974	85.6192178920382	775	93.8585952045605	916	77.9948641642127	767	83.5853943257272	949	76.4536072484171	967	98.8112648424059	809	94.4534351758339	901	90.2989559877143	NZ_CP113955.1	185406	189044	-	3639	recB	GO:0005524;GO:0006281;GO:0006310;GO:0008854;GO:0009338	K03582	1Y6XY	L	sp|P45157|RECB_HAEIN RecBCD enzyme subunit RecB OS=Haemophilus influenzae (strain ATCC 51907 / DSM 11121 / KW20 / Rd) OX=71421 GN=recB PE=3 SV=1	WP_110479682.1 exodeoxyribonuclease V subunit beta [Avibacterium paragallinarum]	recB	-	-	-	OW731_RS00750	OW731_00750	GO:0006281//DNA repair;GO:0006310//DNA recombination	GO:0009338//exodeoxyribonuclease V complex	GO:0008854//exodeoxyribonuclease V activity;GO:0005524//ATP binding	ko03440(Homologous recombination)	recB
gene-OW731_RS00755	6	5.46948554325271	9	8.06433663250721	8	9.87588840189813	26	22.5661629482491	6	6.66499950590692	8	6.56954958991455	13	13.5405771579771	8	9.52079167086965	14	14.3021000996406	NZ_CP113955.1	189051	189407	-	357	OW731_RS00755	-	K06039	1Y8ZA	P	sp|P0AB53|YCHN_ECO57 Protein YchN OS=Escherichia coli O157:H7 OX=83334 GN=ychN PE=3 SV=1	WP_017807284.1 DsrE/DsrF/TusD sulfur relay family protein [Avibacterium paragallinarum]	ychN	-	-	-	OW731_RS00755	OW731_00755	-	-	-	-	ychN
gene-OW731_RS00760	631	156.635469091267	493	120.292508827689	535	179.847950545436	948	224.056853944541	751	227.171754707626	944	211.097517944119	2251	638.461690323916	1173	380.142662174394	936	260.383314399864	NZ_CP113955.1	189481	190791	-	1311	OW731_RS00760	GO:0005886;GO:0015205;GO:0015851	K06901	1Y71V	S	sp|P31466|ADEP_ECOLI Adenine permease AdeP OS=Escherichia coli (strain K12) OX=83333 GN=adeP PE=1 SV=2	WP_110479681.1 NCS2 family permease [Avibacterium paragallinarum]	adeP	-	-	D4I4J9|PHI:10919|EaAdeP_(EAMY_3685)|552|Erwinia_amylovora|reduced_virulence	OW731_RS00760	OW731_00760	GO:0015851//nucleobase transport	GO:0005886//plasma membrane	GO:0015205//nucleobase transmembrane transporter activity	-	adeP
gene-OW731_RS00765	487	162.55030548109	544	178.479622646833	337	152.327981762046	429	136.334341381191	371	150.899006762197	462	138.915652828585	403	153.695966571623	401	174.739483747011	411	153.736574455675	NZ_CP113955.1	191086	192060	-	975	OW731_RS00765	-	-	1Y6Z8	E	sp|P45201|USG_HAEIN USG-1 protein homolog OS=Haemophilus influenzae (strain ATCC 51907 / DSM 11121 / KW20 / Rd) OX=71421 GN=usg PE=3 SV=1	WP_110479680.1 oxidoreductase [Avibacterium paragallinarum]	usg	-	-	-	OW731_RS00765	OW731_00765	-	-	-	-	usg
gene-OW731_RS00770	43	28.9724197979546	66	43.7110420370681	48	43.7974181301569	60	38.4907796107258	45	36.9472798697014	55	33.3833090574462	47	36.1836827733234	45	39.5837262403004	43	32.4684322137803	NZ_CP113955.1	192134	192616	+	483	ybaK	GO:0002161;GO:0043039	K03976	1Y8J4	J	sp|P45202|YBAK_HAEIN Cys-tRNA(Pro)/Cys-tRNA(Cys) deacylase YbaK OS=Haemophilus influenzae (strain ATCC 51907 / DSM 11121 / KW20 / Rd) OX=71421 GN=ybaK PE=1 SV=2	WP_110479679.1 Cys-tRNA(Pro) deacylase [Avibacterium paragallinarum]	ybaK	-	-	-	OW731_RS00770	OW731_00770	GO:0043039//tRNA aminoacylation	-	GO:0002161//aminoacyl-tRNA editing activity	-	ybaK
gene-OW731_RS00775	6707	4110.52439274286	5925	3569.3422166761	2124	1762.84607973882	7580	4423.10523741408	6870	5130.73168179293	15765	8703.8876870871	2379	1665.94999304671	3904	3123.68030458046	3543	2433.41748898715	NZ_CP113955.1	192715	193245	-	531	fabA	GO:0006633;GO:0019171	K01716	1Y73B	I	sp|Q9CNE8|FABA_PASMU 3-hydroxydecanoyl-[acyl-carrier-protein] dehydratase OS=Pasteurella multocida (strain Pm70) OX=272843 GN=fabA PE=3 SV=1	WP_110479678.1 bifunctional 3-hydroxydecanoyl-ACP dehydratase/trans-2-decenoyl-ACP isomerase [Avibacterium paragallinarum]	fabA	-	-	-	OW731_RS00775	OW731_00775	GO:0006633//fatty acid biosynthetic process	-	GO:0019171//3-hydroxyacyl-[acyl-carrier-protein] dehydratase activity	ko01212(Fatty acid metabolism);ko01100(Metabolic pathways);ko00061(Fatty acid biosynthesis)	fabA
gene-OW731_RS00780	2640	485.393666177478	3159	570.914028479989	1487	370.247474657009	2019	353.439952810252	1691	378.867566546368	2115	350.308705198653	1184	248.737048142157	1789	429.42602957693	2442	503.167274183457	NZ_CP113955.1	193453	195222	-	1770	OW731_RS00780	-	K04770	1Y7EW	O	sp|P43865|LONH_HAEIN Putative Lon protease homolog OS=Haemophilus influenzae (strain ATCC 51907 / DSM 11121 / KW20 / Rd) OX=71421 GN=HI_1324 PE=3 SV=1	WP_110479677.1 AAA family ATPase [Avibacterium paragallinarum]	HI_1324	-	-	A3N3I4|PHI:5467|LonC|715|Actinobacillus_pleuropneumoniae|unaffected_pathogenicity	OW731_RS00780	OW731_00780	-	-	-	-	HI_1324
gene-OW731_RS00785	89	87.7686687705901	178	172.544220757341	102	136.219924343454	240	225.346018811886	85	102.146166670074	138	122.596753824519	38	42.8185244114492	83	106.860067424068	121	133.724635931639	NZ_CP113955.1	195265	195594	-	330	OW731_RS00785	-	-	-	-	-	WP_110479676.1 hypothetical protein [Avibacterium paragallinarum]	-	-	-	-	OW731_RS00785	OW731_00785	-	-	-	-	-
gene-OW731_RS00790	198	143.191131522356	182	129.375853916179	181	177.26396690707	353	243.060719735153	180	158.626988240585	244	158.961201577299	172	142.127452958705	133	125.571308145712	140	113.463327457149	NZ_CP113955.1	195782	196231	+	450	matP	GO:0006355;GO:0043565	K09911	1Y8FX	D	sp|Q9CNF0|MATP_PASMU Macrodomain Ter protein OS=Pasteurella multocida (strain Pm70) OX=272843 GN=matP PE=3 SV=1	WP_110479675.1 macrodomain Ter protein MatP [Avibacterium paragallinarum]	matP	-	-	-	OW731_RS00790	OW731_00790	GO:0006355//regulation of transcription, DNA-templated	-	GO:0043565//sequence-specific DNA binding	-	matP
gene-OW731_RS00795	668	209.431765319964	617	190.143798512709	527	223.752380544884	728	217.313453594121	669	255.591173248919	703	198.550870680448	558	199.893598142284	512	209.567483714865	583	204.838315155402	NZ_CP113955.1	196462	197499	-	1038	selD	GO:0004756;GO:0016260	-	1Y7EY	F	sp|Q9CMM8|SELD_PASMU Selenide, water dikinase OS=Pasteurella multocida (strain Pm70) OX=272843 GN=selD PE=3 SV=2	WP_110479686.1 selenide, water dikinase SelD [Avibacterium paragallinarum]	selD	-	-	-	OW731_RS00795	OW731_00795	GO:0016260//selenocysteine biosynthetic process	-	GO:0004756//selenide, water dikinase activity	-	selD
gene-OW731_RS00800	220	71.6672329941722	348	111.431534409539	206	90.8774505571062	236	73.1979810855424	230	91.3018200583947	289	84.8098273073391	171	63.649157908911	204	86.7592862620239	269	98.2034590925772	NZ_CP113955.1	197690	198688	+	999	gntR	GO:0003677;GO:0003700;GO:0006355	K06145	1Y7RA	K	sp|P0ACP6|GNTR_ECOL6 HTH-type transcriptional regulator GntR OS=Escherichia coli O6:H1 (strain CFT073 / ATCC 700928 / UPEC) OX=199310 GN=gntR PE=3 SV=1	WP_110479685.1 gluconate operon transcriptional repressor GntR [Avibacterium paragallinarum]	gntR	VFG002197(gb|NP_814691) (bopD) sugar-binding transcriptional regulator, LacI family [BopD (VF0362)] [Enterococcus faecalis V583]	-	P99175|PHI:11270|CcpA|1280|Staphylococcus_aureus|reduced_virulence	OW731_RS00800	OW731_00800	GO:0006355//regulation of transcription, DNA-templated	-	GO:0003677//DNA binding;GO:0003700//DNA-binding transcription factor activity	-	gntR
gene-OW731_RS00805	936	557.887525411777	1146	671.407719121818	548	442.325847846553	836	474.423532278869	1113	808.387536226057	1053	565.391861582021	694	472.638252395899	1112	865.293489164038	1235	824.924702175698	NZ_CP113955.1	198974	199519	+	546	OW731_RS00805	-	-	2ZJCN	-	-	WP_110479674.1 hypothetical protein [Avibacterium paragallinarum]	-	-	-	-	OW731_RS00805	OW731_00805	-	-	-	-	-
gene-OW731_RS00810	655	151.499307273928	658	149.598125325416	500	156.613901895773	820	180.581120263256	728	205.189139017672	698	145.437081033444	1010	266.925039956908	813	245.497876274421	665	172.372325827758	NZ_CP113955.1	199714	201120	+	1407	OW731_RS00810	GO:0016020	-	-	-	-	WP_110479673.1 autotransporter outer membrane beta-barrel domain-containing protein [Avibacterium paragallinarum]	-	-	-	-	OW731_RS00810	OW731_00810	-	GO:0016020//membrane	-	-	-
gene-OW731_RS00815	39	57.170906320351	23	33.1412753200784	54	107.200099443577	198	276.353394691603	30	53.5901987299273	68	89.798640678359	72	120.598404458989	124	237.312165363771	46	75.5692045805334	NZ_CP113955.1	201205	201426	-	222	cspD	GO:0003676;GO:0005737;GO:0006355	K03704	1Y900	K	sp|P46449|CSPD_HAEIN Cold shock-like protein CspD OS=Haemophilus influenzae (strain ATCC 51907 / DSM 11121 / KW20 / Rd) OX=71421 GN=cspD PE=3 SV=1	WP_026138643.1 cold shock domain-containing protein CspD [Avibacterium paragallinarum]	cspD	-	-	A0A0K0GLJ4|PHI:8639|CspD_(_WP_003488188.1)|347|Xanthomonas_oryzae|unaffected_pathogenicity	OW731_RS00815	OW731_00815	GO:0006355//regulation of transcription, DNA-templated	GO:0005737//cytoplasm	GO:0003676//nucleic acid binding	-	cspD
gene-OW731_RS00820	5	9.51562543343674	2	3.74134915894097	1	2.57726035049535	4	7.24797136529457	1	2.31910801521323	2	3.42884386491154	0	0	4	9.93837025292534	5	10.6638465655215	NZ_CP113955.1	201663	201833	-	171	OW731_RS00820	-	K09917	1Y9DW	S	sp|Q65TM9|Y1074_MANSM UPF0181 protein MS1074 OS=Mannheimia succiniciproducens (strain MBEL55E) OX=221988 GN=MS1074 PE=3 SV=2	WP_110479672.1 YoaH family protein [Avibacterium paragallinarum]	MS1074	-	-	-	OW731_RS00820	OW731_00820	-	-	-	-	MS1074
gene-OW731_RS00825	870	281.719322533808	1238	394.047827984818	623	273.197290466986	718	221.366026937347	697	275.032365183302	769	224.32315392637	565	209.047234263281	751	317.486429415653	1074	389.742900924236	NZ_CP113955.1	201912	202916	+	1005	OW731_RS00825	GO:0004585;GO:0006591;GO:0016597	K00611	1Y7EM	E	sp|Q9ZIX8|OTCC_AVIPA Ornithine carbamoyltransferase, catabolic OS=Avibacterium paragallinarum OX=728 GN=arcB PE=3 SV=1	WP_110479671.1 ornithine carbamoyltransferase [Avibacterium paragallinarum]	arcB	VFG015903(gi:71735587) (argK) phaseolotoxin-insensitive ornithine carbamoyltransferase [Phytotoxin phaseolotoxin (CVF546)] [Pseudomonas syringae pv. phaseolicola 1448A]	-	A0A0H2XHH2|PHI:2634|ArgF|1280|Staphylococcus_aureus|unaffected_pathogenicity	OW731_RS00825	OW731_00825	GO:0006591//ornithine metabolic process	-	GO:0004585//ornithine carbamoyltransferase activity;GO:0016597//amino acid binding	ko01230(Biosynthesis of amino acids);ko01110(Biosynthesis of secondary metabolites);ko01100(Metabolic pathways);ko00220(Arginine biosynthesis)	arcB
gene-OW731_RS00830	1368	334.984383204363	1252	301.351739705037	785	260.31493088694	1190	277.443508864521	899	268.257453777814	1192	262.945110110101	866	242.300857516612	927	296.350759477608	1385	380.071046101623	NZ_CP113955.1	202970	204298	-	1329	folC	GO:0004326;GO:0005524;GO:0009396	K11754	1Y71B	H	sp|P43775|FOLC_HAEIN Dihydrofolate synthase/folylpolyglutamate synthase OS=Haemophilus influenzae (strain ATCC 51907 / DSM 11121 / KW20 / Rd) OX=71421 GN=folC PE=3 SV=1	WP_194743001.1 bifunctional tetrahydrofolate synthase/dihydrofolate synthase [Avibacterium paragallinarum]	folC	-	-	Q3IZC2|PHI:10842|RSp0930|305|Ralstonia_solanacearum|effector_(plant_avirulence_determinant)	OW731_RS00830	OW731_00830	GO:0009396//folic acid-containing compound biosynthetic process	-	GO:0004326//tetrahydrofolylpolyglutamate synthase activity;GO:0005524//ATP binding	ko01240(Biosynthesis of cofactors);ko01100(Metabolic pathways);ko00790(Folate biosynthesis)	folC
gene-OW731_RS00835	1968	711.616532414133	2129	756.706574141605	1166	570.966258048739	1564	538.451792727734	1538	677.689744205609	1830	596.104505914871	1878	775.91673446642	1573	742.570179372949	2072	839.6286231829	NZ_CP113955.1	204291	205190	-	900	accD	GO:0003989;GO:0006633;GO:0009317	K01963	1Y7MA	I	sp|Q9CN12|ACCD_PASMU Acetyl-coenzyme A carboxylase carboxyl transferase subunit beta OS=Pasteurella multocida (strain Pm70) OX=272843 GN=accD PE=3 SV=1	WP_035684552.1 acetyl-CoA carboxylase, carboxyltransferase subunit beta [Avibacterium paragallinarum]	accD	-	-	Q5HF73|PHI:10348|AccD|1280|Staphylococcus_aureus|reduced_virulence	OW731_RS00835	OW731_00835	GO:0006633//fatty acid biosynthetic process	GO:0009317//acetyl-CoA carboxylase complex	GO:0003989//acetyl-CoA carboxylase activity	ko01212(Fatty acid metabolism);ko01200(Carbon metabolism);ko01120(Microbial metabolism in diverse environments);ko01110(Biosynthesis of secondary metabolites);ko01100(Metabolic pathways);ko00640(Propanoate metabolism);ko00620(Pyruvate metabolism);ko00061(Fatty acid biosynthesis)	accD
gene-OW731_RS00840	391	155.366112846157	568	221.849671007093	299	160.894681880924	435	164.572756412526	375	181.578512180157	440	157.500740168464	418	189.781738233896	399	206.985672767657	451	200.831870813085	NZ_CP113955.1	205238	206056	-	819	truA	GO:0001522;GO:0003723;GO:0009982	K06173	1Y729	J	sp|P57861|TRUA_PASMU tRNA pseudouridine synthase A OS=Pasteurella multocida (strain Pm70) OX=272843 GN=truA PE=3 SV=1	WP_110479669.1 tRNA pseudouridine(38-40) synthase TruA [Avibacterium paragallinarum]	truA	-	-	-	OW731_RS00840	OW731_00840	GO:0001522//pseudouridine synthesis	-	GO:0003723//RNA binding;GO:0009982//pseudouridine synthase activity	-	truA
gene-OW731_RS00845	238	153.677350750003	311	197.389573037341	179	156.522543786333	325	199.804567770955	227	178.612729814547	223	129.714387996698	234	172.642358764208	177	149.20865696691	234	169.326649393959	NZ_CP113955.1	206259	206762	-	504	smrB	-	-	1Y8FA	S	sp|Q9CNN6|Y391_PASMU UPF0115 protein PM0391 OS=Pasteurella multocida (strain Pm70) OX=272843 GN=PM0391 PE=3 SV=1	WP_110479668.1 endonuclease SmrB [Avibacterium paragallinarum]	PM0391	-	-	-	OW731_RS00845	OW731_00845	-	-	-	-	PM0391
gene-OW731_RS00850	2488	859.53371749571	2951	1002.10369104774	1858	869.259027641911	2606	857.188027502855	2406	1012.88888988017	2545	792.046552967186	2178	859.743720960024	2336	1053.5938502528	2317	897.046848447043	NZ_CP113955.1	206858	207799	+	942	prmB	GO:0008276;GO:0008757;GO:0018364;GO:0042273	K07320	1Y7G4	J	sp|Q9CNN7|PRMB_PASMU Ribosomal protein uL3 glutamine methyltransferase OS=Pasteurella multocida (strain Pm70) OX=272843 GN=prmB PE=3 SV=2	WP_110479667.1 50S ribosomal protein L3 N(5)-glutamine methyltransferase [Avibacterium paragallinarum]	prmB	-	-	Q4UWE2|PHI:3966|XC_1565|339|Xanthomonas_campestris|reduced_virulence	OW731_RS00850	OW731_00850	GO:0042273//ribosomal large subunit biogenesis;GO:0018364//peptidyl-glutamine methylation	-	GO:0008276//protein methyltransferase activity;GO:0008757//S-adenosylmethionine-dependent methyltransferase activity	-	prmB
gene-OW731_RS00860	209	72.6664396080333	309	105.603177462223	162	76.2769938348526	201	66.5384678943749	144	61.0103800925326	191	59.8234345469422	187	74.2895620060316	231	104.854584230984	273	106.371869491077	NZ_CP113955.1	208367	209302	+	936	OW731_RS00860	-	K06041	1Y6W6	M	sp|P45313|API_HAEIN Probable arabinose 5-phosphate isomerase OS=Haemophilus influenzae (strain ATCC 51907 / DSM 11121 / KW20 / Rd) OX=71421 GN=HI_1678 PE=3 SV=1	WP_110479666.1 KpsF/GutQ family sugar isomerase [Avibacterium paragallinarum]	HI_1678	VFG013481(gi:113461061) (kpsF) polysialic acid capsule expression protein, KpsF/GutQ family protein [LOS (CVF494)] [Haemophilus somnus 129PT]	-	A0A0F6B5P9|PHI:10059|STM14_RS15230|28901|Salmonella_enterica|unaffected_pathogenicity	OW731_RS00860	OW731_00860	-	-	-	ko01250(Biosynthesis of nucleotide sugars);ko01100(Metabolic pathways);ko00540(Lipopolysaccharide biosynthesis)	HI_1678
gene-OW731_RS00865	93	55.1282299701073	102	59.4322513936688	69	55.3899724508098	103	58.1322949257437	84	60.6769900373822	86	45.9240235677497	81	54.8623889137206	73	56.4939325442928	100	66.4305195884945	NZ_CP113955.1	209307	209855	+	549	OW731_RS00865	GO:0016788	K03270	1Y7M5	S	sp|P45314|KDSC_HAEIN 3-deoxy-D-manno-octulosonate 8-phosphate phosphatase KdsC OS=Haemophilus influenzae (strain ATCC 51907 / DSM 11121 / KW20 / Rd) OX=71421 GN=HI_1679 PE=1 SV=1	WP_110479665.1 KdsC family phosphatase [Avibacterium paragallinarum]	HI_1679	-	-	-	OW731_RS00865	OW731_00865	-	-	GO:0016788//hydrolase activity, acting on ester bonds	ko01250(Biosynthesis of nucleotide sugars);ko01100(Metabolic pathways);ko00540(Lipopolysaccharide biosynthesis)	HI_1679
gene-OW731_RS00875	95	30.9472142474834	135	43.2277504174936	62	27.3514657016533	86	26.6738405650705	84	33.3450125430659	113	33.1609359367796	48	17.8664302902206	75	31.8967964198617	99	36.1417934950377	NZ_CP113955.1	210370	211368	+	999	OW731_RS00875	GO:0006310;GO:0009009	-	1Y79G	L	sp|P46495|Y1572_HAEIN Putative integrase/recombinase HI_1572 OS=Haemophilus influenzae (strain ATCC 51907 / DSM 11121 / KW20 / Rd) OX=71421 GN=HI_1572 PE=3 SV=2	WP_110479664.1 tyrosine-type recombinase/integrase [Avibacterium paragallinarum]	HI_1572	-	-	-	OW731_RS00875	OW731_00875	GO:0006310//DNA recombination	-	GO:0009009//site-specific recombinase activity	-	HI_1572
gene-OW731_RS00880	3	3.2872160588236	7	7.53938542635074	6	8.90326302898392	16	16.6922976897693	7	9.34670806131392	5	4.93545707828176	4	5.00801455104669	2	2.86104598190275	3	3.68387426808924	NZ_CP113955.1	211360	211656	-	297	OW731_RS00880	-	-	1Y9GG	-	-	WP_110479663.1 hypothetical protein [Avibacterium paragallinarum]	-	-	-	-	OW731_RS00880	OW731_00880	-	-	-	-	-
gene-OW731_RS00885	5	5.2659286379213	4	4.14091071960457	2	2.85250174715019	12	12.0330398394696	0	0	2	1.89751553689279	0	0	0	0	2	2.36054079314456	NZ_CP113955.1	211659	211967	-	309	OW731_RS00885	-	-	-	-	-	WP_133247370.1 hypothetical protein [Avibacterium paragallinarum]	-	-	-	-	OW731_RS00885	OW731_00885	-	-	-	-	-
gene-OW731_RS00890	100	14.6394237437488	80	11.5118435659722	78	15.4635621029721	144	20.0713053192773	108	19.2664358186945	131	17.2760979347466	87	14.5526414737399	69	13.1874528356125	65	10.6638465655215	NZ_CP113955.1	211924	214146	-	2223	OW731_RS00890	GO:0004519;GO:0006260	-	1Y7Q0	S	sp|P41064|VPA_BP186 Replication gene A protein OS=Escherichia phage 186 OX=29252 GN=A PE=3 SV=2	WP_110479661.1 replication endonuclease [Avibacterium paragallinarum]	A	-	-	-	OW731_RS00890	OW731_00890	GO:0006260//DNA replication	-	GO:0004519//endonuclease activity	-	A
gene-OW731_RS00895	0	0	0	0	0	0	0	0	0	0	0	0	0	0	0	0	0	0	NZ_CP113955.1	214148	214432	-	285	OW731_RS00895	-	-	-	-	-	WP_110479660.1 hypothetical protein [Avibacterium paragallinarum]	-	-	-	-	OW731_RS00895	OW731_00895	-	-	-	-	-
gene-OW731_RS00900	0	0	0	0	0	0	0	0	2	2.90525619488251	0	0	0	0	0	0	0	0	NZ_CP113955.1	214444	214716	-	273	OW731_RS00900	-	-	-	-	-	WP_110479659.1 hypothetical protein [Avibacterium paragallinarum]	-	-	-	-	OW731_RS00900	OW731_00900	-	-	-	-	-
gene-OW731_RS00905	0	0	0	0	0	0	0	0	0	0	0	0	0	0	0	0	0	0	NZ_CP113955.1	214713	214844	-	132	OW731_RS00905	-	-	-	-	-	WP_261764873.1 hypothetical protein [Avibacterium paragallinarum]	-	-	-	-	OW731_RS00905	OW731_00905	-	-	-	-	-
gene-OW731_RS00910	4	3.2381531325725	2	1.59146941835549	2	2.19259462654082	9	6.93695766864946	7	6.90540371694088	3	2.18780709290998	1	0.924987762226908	0	0	2	1.81444553502903	NZ_CP113955.1	214829	215230	-	402	OW731_RS00910	-	-	-	-	-	WP_133247369.1 hypothetical protein [Avibacterium paragallinarum]	-	-	-	-	OW731_RS00910	OW731_00910	-	-	-	-	-
gene-OW731_RS00915	1	1.14187505201241	0	0	0	0	1	1.08719570479419	1	1.39146480912794	0	0	0	0	0	0	0	0	NZ_CP113955.1	215211	215495	-	285	OW731_RS00915	-	-	-	-	-	WP_110479657.1 hypothetical protein [Avibacterium paragallinarum]	-	-	-	-	OW731_RS00915	OW731_00915	-	-	-	-	-
gene-OW731_RS00920	0	0	1	1.23986570964904	0	0	2	2.4019439989639	0	0	2	2.27260581744137	0	0	0	0	1	1.41357966101099	NZ_CP113955.1	215599	215856	-	258	OW731_RS00920	-	-	1Y9DY	-	-	WP_110479656.1 hypothetical protein [Avibacterium paragallinarum]	-	-	-	-	OW731_RS00920	OW731_00920	-	-	-	-	-
gene-OW731_RS00925	334	241.544636002358	407	289.318530460905	365	357.466010613704	511	351.852769928225	373	328.710370076323	414	269.712858413942	512	423.077069272425	478	451.30139318534	371	300.677817761444	NZ_CP113955.1	215857	216306	-	450	OW731_RS00925	-	-	-	-	-	WP_110479655.1 hypothetical protein [Avibacterium paragallinarum]	-	-	-	-	OW731_RS00925	OW731_00925	-	-	-	-	-
gene-OW731_RS00930	0	0	0	0	0	0	0	0	0	0	1	1.55114365317427	0	0	0	0	0	0	NZ_CP113955.1	216349	216537	-	189	OW731_RS00930	-	-	-	-	-	WP_110479654.1 hypothetical protein [Avibacterium paragallinarum]	-	-	-	-	OW731_RS00930	OW731_00930	-	-	-	-	-
gene-OW731_RS00935	183	152.703829071044	156	127.954141235781	156	176.284607973882	334	265.359382408612	169	171.8459039273	152	114.259627867668	132	125.855257986689	122	132.90658988239	117	109.41106576225	NZ_CP113955.1	216678	217067	+	390	OW731_RS00935	GO:0003677;GO:0045892	-	1YAFT	S	-	WP_110479653.1 helix-turn-helix domain-containing protein [Avibacterium paragallinarum]	-	-	-	-	OW731_RS00935	OW731_00935	GO:0045892//negative regulation of transcription, DNA-templated	-	GO:0003677//DNA binding	-	-
gene-OW731_RS00940	622	481.952834452952	510	388.432214465764	476	499.473055925998	945	697.164245699271	597	563.692333212078	511	356.685483047423	555	491.366713405823	401	405.64523012699	329	285.684449490321	NZ_CP113955.1	217118	217537	+	420	OW731_RS00940	-	-	1SPY9	-	-	WP_226537708.1 hypothetical protein [Avibacterium paragallinarum]	-	-	-	-	OW731_RS00940	OW731_00940	-	-	-	-	-
gene-OW731_RS00945	24	30.2729664952127	12	14.8783885157885	17	29.0391311584883	59	70.857347969435	18	27.6674979489392	23	26.1349669005758	12	17.2951200193124	24	39.5223561220984	11	15.5493762711209	NZ_CP113955.1	217570	217827	+	258	OW731_RS00945	-	-	-	-	-	WP_226537707.1 hypothetical protein [Avibacterium paragallinarum]	-	-	-	-	OW731_RS00945	OW731_00945	-	-	-	-	-
gene-OW731_RS00950	259	234.131963789711	202	179.491225900193	198	242.391335964087	457	393.33834603033	244	268.784618963213	243	197.887151553707	155	160.099965178774	152	179.387583065302	122	123.593981694394	NZ_CP113955.1	217861	218220	+	360	OW731_RS00950	-	-	-	-	-	WP_226537706.1 hypothetical protein [Avibacterium paragallinarum]	-	-	-	-	OW731_RS00950	OW731_00950	-	-	-	-	-
gene-OW731_RS00955	1875	718.715525228658	1712	645.045611883561	1843	956.691791801719	2293	836.852566621347	2375	1109.36129879679	2423	836.680309234625	2711	1187.36397291596	1809	905.278420397429	1427	612.994074765337	NZ_CP113955.1	218213	219061	+	849	OW731_RS00955	-	-	-	-	-	WP_110479652.1 hypothetical protein [Avibacterium paragallinarum]	-	-	-	-	OW731_RS00955	OW731_00955	-	-	-	-	-
gene-OW731_RS00960	66	18.310886383933	68	18.5440784399683	31	11.647107517456	84	22.1888023638302	51	17.242063939194	79	19.7443528436019	100	31.7003478614848	97	35.1337910028288	77	23.9404719059201	NZ_CP113955.1	219101	220273	-	1173	OW731_RS00960	-	-	1Y8AP	S	sp|P21679|BPD_BP186 Probable baseplate hub protein OS=Escherichia phage 186 OX=29252 GN=D PE=3 SV=2	WP_110479651.1 phage late control D family protein [Avibacterium paragallinarum]	D	-	-	-	OW731_RS00960	OW731_00960	-	-	-	-	D
gene-OW731_RS00965	8	5.90357169747912	9	6.52827251202965	1	0.999345850192073	14	9.83653256718548	8	7.19396772066144	11	7.31253436496441	15	12.6477918508577	20	19.2682688577124	22	18.1938280179101	NZ_CP113955.1	220273	220713	-	441	OW731_RS00965	-	-	1Y8YF	S	-	WP_110479650.1 phage tail protein [Avibacterium paragallinarum]	-	-	-	-	OW731_RS00965	OW731_00965	-	-	-	-	-
gene-OW731_RS00970	0	0	0	0	0	0	0	0	0	0	0	0	0	0	0	0	0	0	NZ_CP113955.1	221665	221811	-	147	OW731_RS00970	-	-	1YAMX	S	-	WP_228516973.1 GpE family phage tail protein [Avibacterium paragallinarum]	-	-	-	-	OW731_RS00970	OW731_00970	-	-	-	-	-
gene-OW731_RS00975	2	2.55242658685127	5	6.27226182528339	4	6.91312188132869	8	9.72080865463036	5	7.77583275689141	6	6.89802706941028	2	2.9164320032566	7	11.6629697968153	2	2.86042001992812	NZ_CP113955.1	221817	222071	-	255	OW731_RS00975	GO:0098003	-	1Y9GU	S	sp|O64312|TAPFS_BPP2 Tail assembly protein E' OS=Escherichia phage P2 OX=2905681 GN=E' PE=3 SV=1	WP_245148623.1 phage tail assembly protein [Avibacterium paragallinarum]	E'	-	-	-	OW731_RS00975	OW731_00975	GO:0098003//viral tail assembly	-	-	-	E'
gene-OW731_RS00980	21	13.4002395809691	27	16.9351069282651	13	11.2338230571591	36	21.8718194729183	19	14.7740822380937	29	16.6702320844082	28	20.4150240227962	27	22.4928703224295	20	14.3021000996406	NZ_CP113955.1	222191	222700	-	510	OW731_RS00980	GO:0005198;GO:0016032;GO:0044423	-	1Y8PR	S	sp|P22502|TUBE_BPP2 Tail tube protein OS=Escherichia phage P2 OX=2905681 GN=FII PE=1 SV=2	WP_110479649.1 phage major tail tube protein [Avibacterium paragallinarum]	FII	-	-	-	OW731_RS00980	OW731_00980	GO:0016032//viral process	GO:0044423//virion component	GO:0005198//structural molecule activity	-	FII
gene-OW731_RS00985	59	15.8814135645895	104	27.5170196205981	56	20.4134368207969	87	22.2969540946003	59	19.3527549755883	61	14.7916750847363	88	27.0656468788578	79	27.7620851420117	102	30.7690342094005	NZ_CP113955.1	222710	223918	-	1209	OW731_RS00985	-	-	1Y84U	S	sp|P22501|TSP_BPP2 Tail sheath protein OS=Escherichia phage P2 OX=2905681 GN=FI PE=1 SV=2	WP_110479648.1 phage tail sheath protein [Avibacterium paragallinarum]	FI	-	-	-	OW731_RS00985	OW731_00985	-	-	-	-	FI
gene-OW731_RS00990	69	118.809380411767	56	94.7808453598379	130	303.134907891595	466	763.970696051406	51	107.010269844839	139	215.608967791223	27	53.1207257736024	84	188.829034805581	78	150.512577239075	NZ_CP113955.1	224406	224594	+	189	OW731_RS00990	-	-	1Y9E6	-	-	WP_110479647.1 ribbon-helix-helix protein, CopG family [Avibacterium paragallinarum]	-	-	-	-	OW731_RS00990	OW731_00990	-	-	-	-	-
gene-OW731_RS00995	4	4.82125021960795	3	3.55428170099392	2	3.26452977729411	18	20.6567183910895	6	8.81261045781027	6	6.51480334333193	5	6.88602000768921	5	7.86787645023256	4	5.40301559319755	NZ_CP113955.1	224692	224961	-	270	OW731_RS00995	-	-	1Y92B	-	-	WP_194743002.1 hypothetical protein [Avibacterium paragallinarum]	-	-	-	-	OW731_RS00995	OW731_00995	-	-	-	-	-
gene-OW731_RS01000	41	20.8807667961893	56	28.0337711627689	33	22.7597498557828	71	34.4278639851492	45	27.9272866620748	43	19.7279256171319	50	29.0958591874192	41	27.2605296726367	43	24.5418666029044	NZ_CP113955.1	224939	225577	-	639	OW731_RS01000	-	-	1Y936	S	-	WP_194757643.1 DUF4376 domain-containing protein [Avibacterium paragallinarum]	-	-	-	-	OW731_RS01000	OW731_01000	-	-	-	-	-
gene-OW731_RS01005	90	12.3582679679824	91	12.2825177768524	62	11.5291621248741	137	17.9112051872105	79	13.2189156867154	98	12.1224821705037	84	13.1793193058558	70	12.548764971257	87	13.3878519287142	NZ_CP113955.1	225590	227959	-	2370	OW731_RS01005	-	-	1Y9BU	S	sp|P51735|FIB31_BPHC1 Probable tail fiber protein OS=Haemophilus phage HP1 (strain HP1c1) OX=1289570 PE=4 SV=1	WP_194755122.1 phage tail protein [Avibacterium paragallinarum]	-	-	-	-	OW731_RS01005	OW731_01005	-	-	-	-	-
gene-OW731_RS01010	5	2.91607876185965	25	14.3317810523948	9	7.10825032152749	14	7.77403380309821	3	2.13208317527668	7	3.67771156478415	2	1.33277806600436	8	6.09125918727682	6	3.9215435757079	NZ_CP113955.1	227969	228526	-	558	OW731_RS01010	GO:0005198;GO:0016032;GO:0044423	-	1Y8JD	S	sp|P26701|BPI_BPP2 Baseplate protein I OS=Escherichia phage P2 OX=2905681 GN=I PE=3 SV=1	WP_052119479.1 MULTISPECIES: phage tail protein I [Pasteurellaceae]	I	-	-	-	OW731_RS01010	OW731_01010	GO:0016032//viral process	GO:0044423//virion component	GO:0005198//structural molecule activity	-	I
gene-OW731_RS01015	45	16.0049699913215	49	17.1304724605281	35	16.8578177024204	47	15.9158322029706	41	17.7696899395191	39	12.4956064126203	39	15.8491345750748	40	18.5733476857949	43	17.1390740538316	NZ_CP113955.1	228516	229430	-	915	OW731_RS01015	-	-	1Y8D4	S	sp|P51767|BPJ_BPP2 Baseplate protein J OS=Escherichia phage P2 OX=2905681 GN=J PE=3 SV=1	WP_110478712.1 baseplate J/gp47 family protein [Avibacterium paragallinarum]	J	-	-	-	OW731_RS01015	OW731_01015	-	-	-	-	J
gene-OW731_RS01020	0	0	3	2.83084383265002	2	2.60006796421654	4	3.65605635240522	1	1.16981554749694	3	2.59439071194634	0	0	1	1.25329005401935	3	3.22746506673305	NZ_CP113955.1	229445	229783	-	339	OW731_RS01020	-	-	1Y9A1	S	sp|P51768|BPW_BPP2 Baseplate protein W OS=Escherichia phage P2 OX=2905681 GN=W PE=3 SV=1	WP_110478711.1 GPW/gp25 family protein [Avibacterium paragallinarum]	W	-	-	-	OW731_RS01020	OW731_01020	-	-	-	-	W
gene-OW731_RS01025	9	4.64906271176481	15	7.61631793070126	17	11.8922156172857	9	4.42643965523347	14	8.81261045781027	14	6.51480334333193	10	5.9023028637336	13	8.76706233025914	12	6.94673433411114	NZ_CP113955.1	229776	230405	-	630	OW731_RS01025	-	-	1Y8YS	S	sp|P31340|SPIKE_BPP2 Spike protein OS=Escherichia phage P2 OX=2905681 GN=V PE=1 SV=2	WP_110478710.1 phage baseplate assembly protein V [Avibacterium paragallinarum]	V	-	-	-	OW731_RS01025	OW731_01025	-	-	-	-	V
gene-OW731_RS01030	1835	1401.81245381735	1442	1082.80441116195	2028	2098.03512306944	2548	1853.28586128507	1570	1461.52800198191	2316	1593.83287427712	1639	1430.6433962454	1147	1143.94490979931	1264	1082.12509486295	NZ_CP113955.1	230517	230942	-	426	OW731_RS01030	-	-	1YAHK	-	-	WP_110478709.1 hypothetical protein [Avibacterium paragallinarum]	-	-	-	-	OW731_RS01030	OW731_01030	-	-	-	-	-
gene-OW731_RS01035	13	21.3669043823534	11	17.7714085049696	13	28.9356048441978	67	104.848494863863	8	16.0229281051096	11	16.2870083583298	2	3.75601091328502	10	21.4578448642706	8	14.735497072357	NZ_CP113955.1	230884	231081	-	198	OW731_RS01035	-	-	-	-	-	WP_110478708.1 hypothetical protein [Avibacterium paragallinarum]	-	-	-	-	OW731_RS01035	OW731_01035	-	-	-	-	-
gene-OW731_RS01040	6	13.283036319328	6	13.0565450240593	7	20.9862628540335	17	35.8330829233185	3	8.09321368574412	11	21.9376030948932	2	5.05911674034309	7	20.231682300598	2	4.96195309579367	NZ_CP113955.1	231078	231224	-	147	OW731_RS01040	-	-	-	-	-	WP_165816398.1 hypothetical protein [Avibacterium paragallinarum]	-	-	-	-	OW731_RS01040	OW731_01040	-	-	-	-	-
gene-OW731_RS01045	235	28.3248450401967	282	33.4102479893428	242	39.5008103052587	287	32.9359898791261	248	36.4254565589491	275	29.8595153236047	249	34.2923796382922	179	28.1669976918326	165	22.2874393219399	NZ_CP113955.1	231294	233993	-	2700	OW731_RS01045	-	-	1Y6YZ	S	sp|P44236|VG42_HAEIN Mu-like prophage FluMu protein gp42 OS=Haemophilus influenzae (strain ATCC 51907 / DSM 11121 / KW20 / Rd) OX=71421 GN=HI_1514 PE=4 SV=1	WP_110478707.1 tape measure protein [Avibacterium paragallinarum]	HI_1514	-	-	B8F4F0|PHI:3319|GpT|738|Glaesserella_parasuis|reduced_virulence	OW731_RS01045	OW731_01045	-	-	-	-	HI_1514
gene-OW731_RS01050	1880	1804.76888751696	1897	1790.0369168457	1788	2324.46076000959	3552	3246.57804093584	2121	2481.17877624101	2287	1977.7905194071	2920	3202.91337702783	2444	3063.04089202328	2115	2275.3628720468	NZ_CP113955.1	234064	234402	+	339	OW731_RS01050	-	-	-	-	-	WP_110478706.1 hypothetical protein [Avibacterium paragallinarum]	-	-	-	-	OW731_RS01050	OW731_01050	-	-	-	-	-
gene-OW731_RS01055	118	128.004193330591	121	129.020425746079	113	166.001339175405	328	338.770181613868	83	109.717000199738	124	121.175342185974	91	112.793007725949	104	147.286647148353	92	111.842422779189	NZ_CP113955.1	234881	235180	+	300	OW731_RS01055	-	-	-	-	-	WP_110478704.1 hypothetical protein [Avibacterium paragallinarum]	-	-	-	-	OW731_RS01055	OW731_01055	-	-	-	-	-
gene-OW731_RS01060	12	8.50808862283755	18	12.5445236505668	4	3.84062326740483	2	1.35011231314311	2	1.72796283486476	2	1.27741242026116	1	0.810120000904612	5	4.62816261778386	10	7.94561116646699	NZ_CP113955.1	235630	236088	-	459	OW731_RS01060	GO:0005198;GO:0016032;GO:0044423	-	1Y96G	S	sp|P36934|VPS_BPP2 Tail completion protein S OS=Escherichia phage P2 OX=2905681 GN=S PE=4 SV=1	WP_110478703.1 phage virion morphogenesis protein [Avibacterium paragallinarum]	S	-	-	-	OW731_RS01060	OW731_01060	GO:0016032//viral process	GO:0044423//virion component	GO:0005198//structural molecule activity	-	S
gene-OW731_RS01065	45	30.5094740459565	48	31.9885353089453	32	29.3807679956469	46	29.6940326871912	34	28.0901958342702	28	17.1013587762463	41	31.7617672854665	20	17.7027220130233	27	20.514574830422	NZ_CP113955.1	236075	236554	-	480	OW731_RS01065	-	-	1Y9E7	S	sp|P36933|VPR_BPP2 Tail completion protein R OS=Escherichia phage P2 OX=2905681 GN=R PE=4 SV=1	WP_110478702.1 phage tail protein [Avibacterium paragallinarum]	R	-	-	-	OW731_RS01065	OW731_01065	-	-	-	-	R
gene-OW731_RS01070	0	0	0	0	0	0	1	1.43449433271455	0	0	0	0	0	0	0	0	0	0	NZ_CP113955.1	236551	236766	-	216	OW731_RS01070	-	-	1Y9F5	T	sp|P41059|CP80_BP186 Uncharacterized 8.5 kDa protein in gpA 5'region OS=Escherichia phage 186 OX=29252 GN=CP80 PE=4 SV=1	WP_110478701.1 TraR/DksA family transcriptional regulator [Avibacterium paragallinarum]	CP80	-	-	-	OW731_RS01070	OW731_01070	-	-	-	-	CP80
gene-OW731_RS01075	0	0	1	1.21168694352065	0	0	0	0	0	0	0	0	0	0	1	1.6093383648203	0	0	NZ_CP113955.1	236763	237026	-	264	lysC	-	-	1Y9DQ	-	-	WP_222593807.1 Rz1-like lysis system protein LysC [Avibacterium paragallinarum]	-	-	-	-	OW731_RS01075	OW731_01075	-	-	-	-	-
gene-OW731_RS01080	0	0	3	2.51878230779097	2	2.31344629886984	8	6.50605303656363	6	6.24515701734586	7	5.386254732676	4	3.90388535868994	5	5.57566047654276	1	0.957227172023189	NZ_CP113955.1	236911	237291	-	381	OW731_RS01080	-	-	1YAA7	-	-	WP_110478699.1 chemotaxis protein [Avibacterium paragallinarum]	-	-	-	-	OW731_RS01080	OW731_01080	-	-	-	-	-
gene-OW731_RS01085	11	6.70370465928633	10	5.99036241740548	14	11.5542346050297	16	9.28391837801776	9	6.68372141463138	9	4.94100253567309	13	9.05240832471502	7	5.56939568949046	6	4.09779272517792	NZ_CP113955.1	237276	237809	-	534	OW731_RS01085	-	-	1Y8KN	G	sp|Q37875|ENLYS_BPP1 SAR-endolysin OS=Escherichia phage P1 OX=2886926 GN=17 PE=1 SV=1	WP_039173969.1 MULTISPECIES: lysozyme [Pasteurellaceae]	17	-	-	-	OW731_RS01085	OW731_01085	-	-	-	-	17
gene-OW731_RS01090	0	0	0	0	0	0	0	0	0	0	0	0	0	0	0	0	0	0	NZ_CP113955.1	237793	238017	-	225	OW731_RS01090	GO:0001907;GO:0019835;GO:0140911	-	1YAHX	S	-	WP_039173970.1 MULTISPECIES: phage holin [Pasteurellaceae]	-	-	-	-	OW731_RS01090	OW731_01090	GO:0001907//killing by symbiont of host cells;GO:0019835//cytolysis	-	-	-	-
gene-OW731_RS01095	0	0	0	0	0	0	0	0	0	0	0	0	0	0	0	0	0	0	NZ_CP113955.1	238020	238229	-	210	OW731_RS01095	-	-	1Y9GI	S	sp|P51772|BPX_BPP2 Baseplate protein X OS=Escherichia phage P2 OX=2905681 GN=X PE=1 SV=1	WP_039173971.1 MULTISPECIES: tail protein X [Pasteurellaceae]	X	-	-	-	OW731_RS01095	OW731_01095	-	-	-	-	X
gene-OW731_RS01100	38	24.5367198676476	27	17.1367153440778	31	27.10725618646	42	25.8208979888619	29	22.818366363973	38	22.1037970577333	46	33.9382414664682	33	27.8185631633223	42	30.3919627117362	NZ_CP113955.1	238229	238732	-	504	OW731_RS01100	-	-	1Y91E	S	sp|P25475|VPL_BPP2 Head completion/stabilization protein OS=Escherichia phage P2 OX=2905681 GN=L PE=2 SV=1	WP_039173972.1 MULTISPECIES: head completion/stabilization protein [Pasteurellaceae]	L	-	-	-	OW731_RS01100	OW731_01100	-	-	-	-	L
gene-OW731_RS01105	86	41.0974412993012	87	40.8664107471107	57	36.8877483645788	103	46.8643611075379	77	44.8394937390787	91	39.1749187825907	186	101.56121139094	103	64.2601010516791	96	51.4119545432014	NZ_CP113955.1	238937	239617	-	681	gpM	GO:0003677;GO:0004519;GO:0019069	-	1Y8RF	L	sp|P25476|VPM_BPP2 Terminase, endonuclease subunit OS=Escherichia phage P2 OX=2905681 GN=M PE=4 SV=1	WP_039173973.1 MULTISPECIES: phage terminase small subunit [Pasteurellaceae]	M	-	-	-	OW731_RS01105	OW731_01105	GO:0019069//viral capsid assembly	-	GO:0003677//DNA binding;GO:0004519//endonuclease activity	-	M
gene-OW731_RS01110	24	7.54630469156027	39	12.0536509859794	34	14.477479881913	29	8.68180917886371	19	7.27998255210413	38	10.7635881324614	31	11.1373888820017	37	15.1884223647968	30	10.5711174649517	NZ_CP113955.1	239617	240651	-	1035	OW731_RS01110	GO:0005198;GO:0019028;GO:0019069	-	1Y800	S	sp|P25477|CAPSD_BPP2 Capsid proteins OS=Escherichia phage P2 OX=2905681 GN=N PE=1 SV=1	WP_110478698.1 phage major capsid protein, P2 family [Avibacterium paragallinarum]	N	-	-	-	OW731_RS01110	OW731_01110	GO:0019069//viral capsid assembly	GO:0019028//viral capsid	GO:0005198//structural molecule activity	-	N
gene-OW731_RS01115	21	8.22397375005327	35	13.4729089748867	17	9.01575913223823	51	19.0161125982954	20	9.5443434561122	44	15.5226361249064	13	5.81707105342698	39	19.9395280435497	32	14.0439394480225	NZ_CP113955.1	240661	241491	-	831	OW731_RS01115	-	-	1Y8G5	S	sp|P25478|SCAF_BPP2 Capsid assembly scaffolding protein OS=Escherichia phage P2 OX=2905681 GN=O PE=1 SV=1	WP_039173975.1 MULTISPECIES: GPO family capsid scaffolding protein [Pasteurellaceae]	O	-	-	-	OW731_RS01115	OW731_01115	-	-	-	-	O
gene-OW731_RS01120	124	22.7602167727685	125	22.5525488641746	101	25.1053939725917	203	35.4764283704837	120	26.8404379425693	150	24.802550799487	119	24.957453225838	100	23.9630754829418	115	23.655334767172	NZ_CP113955.1	241660	243432	+	1773	OW731_RS01120	-	-	1Y7PY	S	sp|P25479|VPP_BPP2 Terminase, ATPase subunit OS=Escherichia phage P2 OX=2905681 GN=P PE=4 SV=1	WP_110478697.1 terminase large subunit domain-containing protein [Avibacterium paragallinarum]	P	-	-	-	OW731_RS01120	OW731_01120	-	-	-	-	P
gene-OW731_RS01125	124	39.2165834189684	128	39.7913753114188	101	43.2573989440283	142	42.7588048328675	98	37.7683305334726	144	41.0261668268133	111	40.1115684412916	92	37.9860157480616	98	34.7336716705557	NZ_CP113955.1	243441	244469	+	1029	OW731_RS01125	-	-	1Y84V	S	sp|P25480|PORTL_BPP2 Probable portal protein OS=Escherichia phage P2 OX=2905681 GN=Q PE=1 SV=1	WP_110478696.1 phage portal protein [Avibacterium paragallinarum]	Q	-	-	-	OW731_RS01125	OW731_01125	-	-	-	-	Q
gene-OW731_RS01130	4789	1665.06975733431	5079	1735.78814993732	3186	1500.11421208544	4738	1568.45403424651	4502	1907.42174428182	4017	1258.17139568098	11343	4506.23797772415	9471	4299.03795347034	6278	2446.16335774718	NZ_CP113955.1	245271	246206	-	936	mdh	GO:0006099;GO:0030060	K00024	1Y7I5	C	sp|Q0I491|MDH_HISS1 Malate dehydrogenase OS=Histophilus somni (strain 129Pt) OX=205914 GN=mdh PE=3 SV=1	WP_110478695.1 malate dehydrogenase [Avibacterium paragallinarum]	mdh	-	-	C5BF98|PHI:2959|Mdh|67780|Edwardsiella_ictaluri|reduced_virulence	OW731_RS01130	OW731_01130	GO:0006099//tricarboxylic acid cycle	-	GO:0030060//L-malate dehydrogenase activity	ko01200(Carbon metabolism);ko01120(Microbial metabolism in diverse environments);ko01110(Biosynthesis of secondary metabolites);ko01100(Metabolic pathways);ko00680(Methane metabolism);ko00630(Glyoxylate and dicarboxylate metabolism);ko00620(Pyruvate metabolism);ko00270(Cysteine and methionine metabolism);ko00020(Citrate cycle (TCA cycle))	mdh
gene-OW731_RS01135	83	57.7159281097298	142	97.0592310656032	71	66.860081015735	121	80.1109911962126	106	89.8208373584508	97	60.7630696445382	71	56.4123946783769	92	83.5205346255456	86	67.0181741848543	NZ_CP113955.1	246435	246902	+	468	argR	-	K03402	1Y8HI	K	sp|Q65T36|ARGR_MANSM Arginine repressor OS=Mannheimia succiniciproducens (strain MBEL55E) OX=221988 GN=argR PE=3 SV=1	WP_110478694.1 transcriptional regulator ArgR [Avibacterium paragallinarum]	argR	-	-	D2TNF0|PHI:10537|ArgR|67825|Citrobacter_rodentium|reduced_virulence	OW731_RS01135	OW731_01135	-	-	-	-	argR
gene-OW731_RS01140	488	177.642038292937	571	204.31156220814	349	172.045101182563	443	153.539030994172	364	161.465949998806	432	141.664180083191	433	180.09946288567	463	220.036517906839	414	168.889564599447	NZ_CP113955.1	246902	247795	+	894	OW731_RS01140	GO:0003824	K07071	1Y6UF	S	sp|P71373|Y1208_HAEIN Epimerase family protein HI_1208 OS=Haemophilus influenzae (strain ATCC 51907 / DSM 11121 / KW20 / Rd) OX=71421 GN=HI_1208 PE=3 SV=1	WP_110478693.1 TIGR01777 family oxidoreductase [Avibacterium paragallinarum]	HI_1208	-	-	-	OW731_RS01140	OW731_01140	-	-	GO:0003824//catalytic activity	-	HI_1208
gene-OW731_RS01145	732	409.309232561561	782	429.811591264522	550	416.479958701181	737	392.37117150085	509	346.826189924646	649	326.915518285239	528	337.343990479785	550	401.505035346919	614	384.755981546517	NZ_CP113955.1	247993	248574	+	582	rsxA	GO:0016020;GO:0022900	K03617	1Y6RV	C	sp|Q0I487|RNFA_HISS1 Ion-translocating oxidoreductase complex subunit A OS=Histophilus somni (strain 129Pt) OX=205914 GN=rnfA PE=3 SV=1	WP_017806160.1 electron transport complex subunit RsxA [Avibacterium paragallinarum]	rnfA	-	-	Q9HZL0|PHI:8941|NqrE_(PA2995)|287|Pseudomonas_aeruginosa|unaffected_pathogenicity	OW731_RS01145	OW731_01145	GO:0022900//electron transport chain	GO:0016020//membrane	-	-	rnfA
gene-OW731_RS01150	203	111.217476656865	330	177.714085049696	177	131.323129677513	270	140.841261757429	159	106.151898696351	226	111.541329969168	126	78.8762291789854	183	130.892853672051	205	125.865704159716	NZ_CP113955.1	248576	249169	+	594	rsxB	GO:0009055;GO:0022900;GO:0051536	K03616	1Y7GX	C	sp|Q9CNP1|RNFB_PASMU Ion-translocating oxidoreductase complex subunit B OS=Pasteurella multocida (strain Pm70) OX=272843 GN=rnfB PE=3 SV=1	WP_110478692.1 electron transport complex subunit RsxB [Avibacterium paragallinarum]	rnfB	-	-	-	OW731_RS01150	OW731_01150	GO:0022900//electron transport chain	-	GO:0009055//electron transfer activity;GO:0051536//iron-sulfur cluster binding	-	rnfB
gene-OW731_RS01155	1107	132.2525218556	1315	154.423362449571	596	96.4258685319691	964	109.653505115695	768	111.807568803936	850	91.4798927615441	612	83.5422867893219	814	126.960490912784	1125	150.620960575785	NZ_CP113955.1	249162	251885	+	2724	rsxC	GO:0009055;GO:0016020;GO:0051539	K03615	1Y6UD	C	sp|Q65U33|RNFC_MANSM Ion-translocating oxidoreductase complex subunit C OS=Mannheimia succiniciproducens (strain MBEL55E) OX=221988 GN=rnfC PE=3 SV=1	WP_110478691.1 electron transport complex subunit RsxC [Avibacterium paragallinarum]	rnfC	-	-	-	OW731_RS01155	OW731_01155	-	GO:0016020//membrane	GO:0009055//electron transfer activity;GO:0051539//4 iron, 4 sulfur cluster binding	-	rnfC
gene-OW731_RS01160	397	120.295579850972	443	131.945262028517	274	112.434782553174	380	109.630628332598	294	108.557575751238	420	114.64598062288	195	67.5137715837685	340	134.50112814364	442	150.09215104567	NZ_CP113955.1	251896	252969	+	1074	rsxD	GO:0016020;GO:0022900;GO:0055085	K03614	1Y74F	C	sp|Q65U34|RNFD_MANSM Ion-translocating oxidoreductase complex subunit D OS=Mannheimia succiniciproducens (strain MBEL55E) OX=221988 GN=rnfD PE=3 SV=1	WP_046098355.1 electron transport complex subunit RsxD [Avibacterium paragallinarum]	rnfD	-	-	Q9HZK7|PHI:8944|NqrB_(PA2998)|287|Pseudomonas_aeruginosa|unaffected_pathogenicity	OW731_RS01160	OW731_01160	GO:0022900//electron transport chain;GO:0055085//transmembrane transport	GO:0016020//membrane	-	-	rnfD
gene-OW731_RS01165	119	61.1796088293852	126	63.6738617524029	96	66.837766056448	108	52.8655352189021	98	61.3959117202895	141	65.3024126594646	37	21.7350204982038	84	56.380233141003	98	56.4627932843631	NZ_CP113955.1	252971	253603	+	633	rsxG	GO:0009055;GO:0010181;GO:0016020;GO:0022900	K03612	1Y88P	C	sp|Q9CNP4|RNFG_PASMU Ion-translocating oxidoreductase complex subunit G OS=Pasteurella multocida (strain Pm70) OX=272843 GN=rnfG PE=3 SV=1	WP_046098356.1 electron transport complex subunit RsxG [Avibacterium paragallinarum]	rnfG	-	-	-	OW731_RS01165	OW731_01165	GO:0022900//electron transport chain	GO:0016020//membrane	GO:0009055//electron transfer activity;GO:0010181//FMN binding	-	rnfG
gene-OW731_RS01170	171	79.6127048066162	142	64.9838628593738	112	70.6147213629283	194	85.9957804264242	125	70.9169296497607	146	61.233559321446	107	56.9204915657056	96	58.3506030300509	167	87.1323222808576	NZ_CP113955.1	253590	254288	+	699	OW731_RS01170	GO:0022900	K03613	1Y6TA	C	sp|Q9CNP5|RNFE_PASMU Ion-translocating oxidoreductase complex subunit E OS=Pasteurella multocida (strain Pm70) OX=272843 GN=rnfE PE=3 SV=2	WP_190319120.1 electron transport complex subunit E [Avibacterium paragallinarum]	rnfE	-	-	Q9HZK9|PHI:8942|NqrD_(PA2996)|287|Pseudomonas_aeruginosa|unaffected_pathogenicity	OW731_RS01170	OW731_01170	GO:0022900//electron transport chain	-	-	-	rnfE
gene-OW731_RS01175	153	78.2884617028319	158	79.4683738807131	128	88.6966581000663	132	64.3086515949013	130	81.0593886449529	113	52.0876965422057	75	43.8496557093416	98	65.4666700858973	149	85.4415555480887	NZ_CP113955.1	254289	254924	+	636	nth	GO:0003906;GO:0006284	K10773	1Y86A	L	sp|P44319|END3_HAEIN Endonuclease III OS=Haemophilus influenzae (strain ATCC 51907 / DSM 11121 / KW20 / Rd) OX=71421 GN=nth PE=3 SV=1	WP_035684517.1 endonuclease III [Avibacterium paragallinarum]	nth	-	-	-	OW731_RS01175	OW731_01175	GO:0006284//base-excision repair	-	GO:0003906//DNA-(apurinic or apyrimidinic site) endonuclease activity	ko03410(Base excision repair)	nth
gene-OW731_RS01180	612	145.589069131582	597	139.599090492985	484	155.924251204968	639	144.732928200726	472	136.82737289758	721	154.512276662576	372	101.115767481331	431	133.857424344088	555	147.960871096611	NZ_CP113955.1	254934	256301	+	1368	OW731_RS01180	GO:0005886	K03308	1Y820	S	sp|P45320|Y1690_HAEIN Uncharacterized sodium-dependent transporter HI_1690 OS=Haemophilus influenzae (strain ATCC 51907 / DSM 11121 / KW20 / Rd) OX=71421 GN=HI_1690 PE=3 SV=1	WP_110478690.1 sodium-dependent transporter [Avibacterium paragallinarum]	HI_1690	-	-	-	OW731_RS01180	OW731_01180	-	GO:0005886//plasma membrane	-	-	HI_1690
gene-OW731_RS01185	1215	204.978114896629	1536	254.714309147434	975	222.754656265597	1396	224.236227635777	1066	219.150297387848	1316	200.00344945159	1381	266.20946399866	1146	252.40832879533	1193	225.552793251019	NZ_CP113955.1	256346	258274	-	1929	OW731_RS01185	GO:0005524	K15738	1Y7FS	S	sp|Q57242|UUP_HAEIN ATP-binding protein Uup OS=Haemophilus influenzae (strain ATCC 51907 / DSM 11121 / KW20 / Rd) OX=71421 GN=uup PE=3 SV=1	WP_110478689.1 ABC transporter ATP-binding protein [Avibacterium paragallinarum]	uup	VFG036556(gi:385854783) (fbpC) iron(III) ABC transporter ATP-binding protein [ABC transporter (CVF197)] [Neisseria meningitidis M01-240355]	gb|APB03219.1|ARO:3003986|TaeA [Paenibacillus sp. LC231]	P0A9X1|PHI:11007|ZnuC|562|Escherichia_coli|reduced_virulence	OW731_RS01185	OW731_01185	-	-	GO:0005524//ATP binding	-	uup
gene-OW731_RS01190	248	154.6125070426	226	138.494424900798	335	282.832105705222	478	283.733085946574	439	333.511723360233	564	316.754231520621	785	559.19231441752	620	504.629317152847	359	250.821025598007	NZ_CP113955.1	258373	258894	-	522	OW731_RS01190	GO:0005524;GO:0046177;GO:0046316	K00851	1Y841	G	sp|P39208|IDNK_ECOLI Thermosensitive gluconokinase OS=Escherichia coli (strain K12) OX=83333 GN=idnK PE=3 SV=1	WP_110478688.1 gluconokinase [Avibacterium paragallinarum]	idnK	-	-	A0A0H6FRN3|PHI:6701|GntK|666|Vibrio_cholerae|reduced_virulence	OW731_RS01190	OW731_01190	GO:0046177//D-gluconate catabolic process	-	GO:0005524//ATP binding;GO:0046316//gluconokinase activity	ko01200(Carbon metabolism);ko01120(Microbial metabolism in diverse environments);ko01110(Biosynthesis of secondary metabolites);ko01100(Metabolic pathways);ko00030(Pentose phosphate pathway)	idnK
gene-OW731_RS01195	1082	260.82963688079	864	204.72662597725	675	220.355759967352	1670	383.296885701328	1510	443.568059709783	1383	300.332434127602	4576	1260.41710220743	2915	917.394394097116	1846	498.698339252134	NZ_CP113955.1	259170	260519	+	1350	OW731_RS01195	GO:0022857;GO:0055085	K03299	1Y7CI	EG	sp|Q46892|YGBN_ECOLI Inner membrane permease YgbN OS=Escherichia coli (strain K12) OX=83333 GN=ygbN PE=1 SV=1	WP_035688317.1 GntP family permease [Avibacterium paragallinarum]	ygbN	-	-	A0A0H3Q531|PHI:6700|GntU|666|Vibrio_cholerae|reduced_virulence	OW731_RS01195	OW731_01195	GO:0055085//transmembrane transport	-	GO:0022857//transmembrane transporter activity	-	ygbN
gene-OW731_RS01200	516	197.094067076226	802	301.112738471527	511	264.323458552387	537	195.293270704491	480	223.418293296598	548	188.562265782354	437	190.723356973533	412	205.451308996214	534	228.581804057284	NZ_CP113955.1	260683	261534	+	852	OW731_RS01200	GO:0034599;GO:0051082;GO:0061077	K05838	1Y6XD	O	sp|P43786|Y1159_HAEIN Uncharacterized protein HI_1159 OS=Haemophilus influenzae (strain ATCC 51907 / DSM 11121 / KW20 / Rd) OX=71421 GN=HI_1159 PE=1 SV=1	WP_110478687.1 co-chaperone YbbN [Avibacterium paragallinarum]	HI_1159	-	-	-	OW731_RS01200	OW731_01200	GO:0034599//cellular response to oxidative stress;GO:0061077//chaperone-mediated protein folding	-	GO:0051082//unfolded protein binding	-	HI_1159
gene-OW731_RS01205	755	257.550277061604	827	277.301034596412	594	274.40528599708	772	250.738782986181	535	222.393707307948	951	292.244244316446	649	252.963791603224	600	267.210898309785	825	315.388292291603	NZ_CP113955.1	261596	262549	+	954	trxB	GO:0004791;GO:0005737;GO:0019430;GO:0071949	K00384	1Y6UH	C	sp|P43788|TRXB_HAEIN Thioredoxin reductase OS=Haemophilus influenzae (strain ATCC 51907 / DSM 11121 / KW20 / Rd) OX=71421 GN=trxB PE=1 SV=1	WP_110478686.1 thioredoxin-disulfide reductase [Avibacterium paragallinarum]	trxB	-	-	Q5RZ66|PHI:2846|TRR1|5207|Cryptococcus_neoformans|lethal	OW731_RS01205	OW731_01205	GO:0019430//removal of superoxide radicals	GO:0005737//cytoplasm	GO:0071949//FAD binding;GO:0004791//thioredoxin-disulfide reductase activity	ko00450(Selenocompound metabolism)	trxB
gene-OW731_RS01210	722	133.199336424373	940	170.460448925219	417	104.181804882524	728	127.874923373411	539	121.173393794891	596	99.0516018526997	476	100.339148683471	494	118.981560196374	660	136.453710134326	NZ_CP113955.1	262705	264468	+	1764	cydD	GO:0005524;GO:0016020;GO:0140359	K16013	1Y6SP	V	sp|P45082|CYDD_HAEIN Glutathione/L-cysteine transport system ATP-binding/permease protein CydD OS=Haemophilus influenzae (strain ATCC 51907 / DSM 11121 / KW20 / Rd) OX=71421 GN=cydD PE=3 SV=1	WP_110478685.1 heme ABC transporter permease/ATP-binding protein CydD [Avibacterium paragallinarum]	cydD	VFG048569 (KOX_20620) hypothetical protein [Yersiniabactin (CVF851)] [Klebsiella oxytoca KCTC 1686]	gb|AYV52072.1|ARO:3002882|lmrD [Lactococcus lactis]	A0A086VCI7|PHI:6912|YbtP|562|Escherichia_coli|reduced_virulence	OW731_RS01210	OW731_01210	-	GO:0016020//membrane	GO:0005524//ATP binding;GO:0140359//ABC-type transporter activity	ko02010(ABC transporters)	cydD
gene-OW731_RS01215	719	135.17465412081	662	122.336281770779	464	118.134110485097	644	115.276660692042	499	114.319565470901	697	118.04552678429	449	96.4520168148079	610	149.721461739261	734	154.646104890221	NZ_CP113955.1	264468	266198	+	1731	cydC	GO:0005524;GO:0016020;GO:0045454;GO:0140359	K16012	1Y78V	V	sp|P45081|CYDC_HAEIN Glutathione/L-cysteine transport system ATP-binding/permease protein CydC OS=Haemophilus influenzae (strain ATCC 51907 / DSM 11121 / KW20 / Rd) OX=71421 GN=cydC PE=3 SV=1	WP_110478684.1 heme ABC transporter ATP-binding protein/permease CydC [Avibacterium paragallinarum]	cydC	VFG013252(gi:33152665) (msbA) ABC transporter ATP-binding protein MsbA [LOS (CVF494)] [Haemophilus ducreyi 35000HP]	gb|AAC74000.1|ARO:3003950|msbA [Escherichia coli str. K-12 substr. MG1655]	A0A086VCI7|PHI:6912|YbtP|562|Escherichia_coli|reduced_virulence	OW731_RS01215	OW731_01215	GO:0045454//cell redox homeostasis	GO:0016020//membrane	GO:0140359//ABC-type transporter activity;GO:0005524//ATP binding	ko02010(ABC transporters)	cydC
gene-OW731_RS01225	6724	4645.90411289482	5267	3577.14682531242	5991	5605.73825037965	7408	4873.40668284048	6790	5716.97054221641	8864	5517.25001611091	5539	4372.92972488299	4535	4090.79461549353	4584	3549.47151772227	NZ_CP113955.1	266611	267081	-	471	OW731_RS01225	-	K09924	1Y9BN	-	sp|Q9CK30|Y1805_PASMU Uncharacterized protein PM1805 OS=Pasteurella multocida (strain Pm70) OX=272843 GN=PM1805 PE=3 SV=1	WP_046097404.1 hypothetical protein [Avibacterium paragallinarum]	PM1805	-	-	-	OW731_RS01225	OW731_01225	-	-	-	-	PM1805
gene-OW731_RS01230	215	60.5786959411778	329	91.1188581527532	142	54.1827150049593	276	74.0422633239053	214	73.4765703105739	239	60.6638181450518	131	42.1746368263147	167	61.4307444399976	204	64.4151729163033	NZ_CP113955.1	267200	268354	-	1155	rnd	GO:0006396;GO:0008408;GO:0033890	K03684	1Y7ME	J	sp|P44442|RND_HAEIN Ribonuclease D OS=Haemophilus influenzae (strain ATCC 51907 / DSM 11121 / KW20 / Rd) OX=71421 GN=rnd PE=3 SV=1	WP_110478683.1 ribonuclease D [Avibacterium paragallinarum]	rnd	-	-	-	OW731_RS01230	OW731_01230	GO:0006396//RNA processing	-	GO:0008408//3'-5' exonuclease activity;GO:0033890//ribonuclease D activity	-	rnd
gene-OW731_RS01235	2005	386.320871282528	1805	341.854980655099	1341	349.90772541885	1785	327.462187638497	1410	331.059877766762	1742	302.365561920539	1633	359.516291484932	1480	372.291702725036	1683	363.407980418132	NZ_CP113955.1	268433	270121	-	1689	fadD	-	K01897	1Y6YJ	IQ	sp|P46450|LCFA_HAEIN Long-chain-fatty-acid--CoA ligase OS=Haemophilus influenzae (strain ATCC 51907 / DSM 11121 / KW20 / Rd) OX=71421 GN=fadD PE=3 SV=1	WP_110478682.1 long-chain-fatty-acid--CoA ligase FadD [Avibacterium paragallinarum]	fadD	VFG030402(gi:315442419) (fadD13) acyl-CoA synthetase [MymA operon (CVF649)] [Mycobacterium gilvum Spyr1]	-	A5F6S0|PHI:4108|FadD|666|Vibrio_cholerae|reduced_virulence__unaffected_pathogenicity	OW731_RS01235	OW731_01235	-	-	-	ko02024(Quorum sensing);ko01212(Fatty acid metabolism);ko01100(Metabolic pathways);ko00071(Fatty acid degradation);ko00061(Fatty acid biosynthesis)	fadD
gene-OW731_RS01240	496	227.025959708121	404	181.763266734373	401	248.558817853469	489	213.104120110607	447	249.318789534252	532	219.359201180543	730	381.781868780743	417	249.18261871496	452	231.850922290376	NZ_CP113955.1	270207	270917	-	711	tsaB	GO:0002949	K14742	1Y7N5	O	sp|P43990|TSAB_HAEIN tRNA threonylcarbamoyladenosine biosynthesis protein TsaB OS=Haemophilus influenzae (strain ATCC 51907 / DSM 11121 / KW20 / Rd) OX=71421 GN=tsaB PE=1 SV=1	WP_110478681.1 tRNA (adenosine(37)-N6)-threonylcarbamoyltransferase complex dimerization subunit type 1 TsaB [Avibacterium paragallinarum]	tsaB	-	-	A0A165G9C3|PHI:6870|YeaZ|669|Vibrio_harveyi|reduced_virulence	OW731_RS01240	OW731_01240	GO:0002949//tRNA threonylcarbamoyladenosine modification	-	-	-	tsaB
gene-OW731_RS01245	1421	240.479598512348	1515	252.015761794343	1118	256.222298121164	1559	251.199874974326	1217	250.973797047311	1542	235.081749346751	1086	209.996753682229	1089	240.602362211324	1203	228.153080450663	NZ_CP113955.1	270914	272836	-	1923	OW731_RS01245	GO:0003677;GO:0004386;GO:0005524	K03722	1Y757	KL	sp|P44680|Y387_HAEIN Probable ATP-dependent DNA helicase HI_0387 OS=Haemophilus influenzae (strain ATCC 51907 / DSM 11121 / KW20 / Rd) OX=71421 GN=HI_0387 PE=3 SV=1	WP_110478680.1 ATP-dependent DNA helicase [Avibacterium paragallinarum]	HI_0387	-	-	-	OW731_RS01245	OW731_01245	-	-	GO:0003677//DNA binding;GO:0004386//helicase activity;GO:0005524//ATP binding	-	HI_0387
gene-OW731_RS01250	172	114.467719937931	230	150.457323539006	171	154.113844394344	132	83.6407002338594	121	98.1281471222431	199	119.304834232183	112	85.1669713834444	135	117.294109043344	187	139.467411707845	NZ_CP113955.1	273016	273504	+	489	OW731_RS01250	GO:0016491	-	1Y8X9	O	sp|Q6HL81|RESA_BACHK Thiol-disulfide oxidoreductase ResA OS=Bacillus thuringiensis subsp. konkukian (strain 97-27) OX=281309 GN=resA PE=3 SV=1	WP_110478799.1 TlpA family protein disulfide reductase [Avibacterium paragallinarum]	resA	-	-	Q04KT1|PHI:3912|Etrx2|1313|Streptococcus_pneumoniae|unaffected_pathogenicity	OW731_RS01250	OW731_01250	-	-	GO:0016491//oxidoreductase activity	-	resA
gene-OW731_RS01255	62	64.0537529176484	49	49.7599438139149	44	61.5597043718317	86	84.5941800777952	33	41.5451635868198	57	53.04911293856	37	43.6770411916287	43	57.9974892617143	55	63.6783980626855	NZ_CP113955.1	273504	273818	+	315	OW731_RS01255	GO:0009055;GO:0020037;GO:0046872	-	1Y97B	C	sp|O25825|CY553_HELPY Cytochrome c-553 OS=Helicobacter pylori (strain ATCC 700392 / 26695) OX=85962 GN=HP_1227 PE=1 SV=1	WP_110478679.1 c-type cytochrome [Avibacterium paragallinarum]	HP_1227	-	-	-	OW731_RS01255	OW731_01255	-	-	GO:0009055//electron transfer activity;GO:0020037//heme binding;GO:0046872//metal ion binding	-	HP_1227
gene-OW731_RS01260	1858	515.479195474962	2179	594.22863118663	1584	595.129622827427	1925	508.493387504442	1807	610.909990943599	2029	507.104961008458	2793	885.390715771271	2127	770.407973845534	1964	610.637491210742	NZ_CP113955.1	273869	275041	-	1173	nhaA	GO:0006814;GO:0006885;GO:0015385;GO:0016020	K03313	1Y7JR	P	sp|Q0I3A2|NHAA_HISS1 Na(+)/H(+) antiporter NhaA OS=Histophilus somni (strain 129Pt) OX=205914 GN=nhaA PE=3 SV=1	WP_110478678.1 Na+/H+ antiporter NhaA [Avibacterium paragallinarum]	nhaA	-	-	P13738|PHI:3266|NhaA|562|Escherichia_coli|reduced_virulence	OW731_RS01260	OW731_01260	GO:0006814//sodium ion transport;GO:0006885//regulation of pH	GO:0016020//membrane	GO:0015385//sodium:proton antiporter activity	-	nhaA
gene-OW731_RS01265	5025	720.08269875089	11362	1600.41276169193	3214	623.710623104421	4485	611.924583778312	4625	807.628600410287	4919	634.99968915158	2391	391.493433409416	4684	876.296432327619	5551	891.444042340015	NZ_CP113955.1	275430	277700	+	2271	nrdA	GO:0004748;GO:0005524;GO:0006260	K00525	1Y6WV	F	sp|P43754|RIR1_HAEIN Ribonucleoside-diphosphate reductase subunit alpha OS=Haemophilus influenzae (strain ATCC 51907 / DSM 11121 / KW20 / Rd) OX=71421 GN=nrdA PE=3 SV=1	WP_021724551.1 class 1a ribonucleoside-diphosphate reductase subunit alpha [Avibacterium paragallinarum]	nrdA	-	-	-	OW731_RS01265	OW731_01265	GO:0006260//DNA replication	-	GO:0004748//ribonucleoside-diphosphate reductase activity, thioredoxin disulfide as acceptor;GO:0005524//ATP binding	ko01232(Nucleotide metabolism);ko01100(Metabolic pathways);ko00240(Pyrimidine metabolism);ko00230(Purine metabolism)	nrdA
gene-OW731_RS01270	417	124.615372411767	503	147.752371537185	432	174.827710387321	628	178.68345936094	402	146.391297687592	523	140.795130105892	274	93.5588172945542	303	118.213218070436	451	151.038844991659	NZ_CP113955.1	277789	278877	+	1089	OW731_RS01270	GO:0016311;GO:0042578;GO:0046872	K07098	1Y72S	S	sp|O67153|Y1054_AQUAE Uncharacterized metallophosphoesterase aq_1054 OS=Aquifex aeolicus (strain VF5) OX=224324 GN=aq_1054 PE=3 SV=1	WP_110478677.1 metallophosphoesterase [Avibacterium paragallinarum]	aq_1054	-	-	-	OW731_RS01270	OW731_01270	GO:0016311//dephosphorylation	-	GO:0042578//phosphoric ester hydrolase activity;GO:0046872//metal ion binding	-	aq_1054
gene-OW731_RS01275	425	131.723443500003	520	158.419412958586	293	122.979500324637	508	149.908756323907	394	148.807222301882	489	136.531664352399	310	109.782833265445	367	148.500548086389	513	178.183735669951	NZ_CP113955.1	278886	279935	+	1050	OW731_RS01275	-	-	1Y6S9	P	sp|P43951|Y131_HAEIN Uncharacterized protein HI_0131 OS=Haemophilus influenzae (strain ATCC 51907 / DSM 11121 / KW20 / Rd) OX=71421 GN=HI_0131 PE=1 SV=1	WP_110478676.1 ABC transporter substrate-binding protein [Avibacterium paragallinarum]	HI_0131	-	-	-	OW731_RS01275	OW731_01275	-	-	-	-	HI_0131
gene-OW731_RS01280	553	169.938826791705	493	148.917355120963	426	177.283387622459	541	158.290150843901	521	195.100710277018	462	127.896847505072	314	110.254348678355	291	116.747696448493	338	116.402078148066	NZ_CP113955.1	280011	281069	-	1059	sohB	GO:0006508;GO:0008233	K04774	1Y6WI	OU	sp|P45315|SOHB_HAEIN Probable protease SohB OS=Haemophilus influenzae (strain ATCC 51907 / DSM 11121 / KW20 / Rd) OX=71421 GN=sohB PE=3 SV=1	WP_110478675.1 protease SohB [Avibacterium paragallinarum]	sohB	-	-	-	OW731_RS01280	OW731_01280	GO:0006508//proteolysis	-	GO:0008233//peptidase activity	-	sohB
gene-OW731_RS01285	860	480.882431698009	1365	750.246575544851	755	571.713397853439	754	401.421795538183	544	370.674749153257	1122	565.175980764311	317	202.534176102446	349	254.7731951565	574	359.690445289415	NZ_CP113955.1	281249	281830	+	582	OW731_RS01285	GO:0009055;GO:0010181;GO:0050446	K01118	1Y85K	C	sp|A5UBX3|AZOR_HAEIE FMN-dependent NADH:quinone oxidoreductase OS=Haemophilus influenzae (strain PittEE) OX=374930 GN=azoR PE=3 SV=1	WP_110478674.1 FMN-dependent NADH-azoreductase [Avibacterium paragallinarum]	azoR	-	-	-	OW731_RS01285	OW731_01285	-	-	GO:0009055//electron transfer activity;GO:0010181//FMN binding;GO:0050446//azobenzene reductase activity	-	azoR
gene-OW731_RS01290	162	30.9391849480123	225	42.2383828903327	117	30.2601219673476	202	36.731136575705	147	34.2109261610416	191	32.8607598215598	122	26.6227111564885	140	34.9067758003275	116	24.8272371447986	NZ_CP113955.1	281966	283669	-	1704	OW731_RS01290	GO:0006355	K01999	1Y7VT	K	sp|O07528|YHCZ_BACSU Uncharacterized transcriptional regulatory protein YhcZ OS=Bacillus subtilis (strain 168) OX=224308 GN=yhcZ PE=3 SV=1	WP_110478673.1 LuxR C-terminal-related transcriptional regulator [Avibacterium paragallinarum]	yhcZ	VFG004125(gb|NP_460113) (csgD) DNA-binding transcriptional regulator CsgD [curli fibers/thin aggregative fimbriae (AGF) (AI094)] [Salmonella enterica subsp. enterica serovar Typhimurium str. LT2]	-	Q6DL91|PHI:4690|DegU|1639|Listeria_monocytogenes|reduced_virulence	OW731_RS01290	OW731_01290	GO:0006355//regulation of transcription, DNA-templated	-	-	ko02024(Quorum sensing);ko02010(ABC transporters)	yhcZ
gene-OW731_RS01295	528	213.718106749785	842	335.00431256383	458	251.052084738924	388	149.529976413111	427	210.614813366697	517	188.516044505743	390	180.372613634247	431	227.757408585463	608	275.795721324413	NZ_CP113955.1	283857	284660	+	804	xthA	GO:0003677;GO:0004519;GO:0006281;GO:0008311	K01142	1Y84R	L	sp|P44318|EX3_HAEIN Exodeoxyribonuclease III OS=Haemophilus influenzae (strain ATCC 51907 / DSM 11121 / KW20 / Rd) OX=71421 GN=xthA PE=3 SV=1	WP_110478672.1 exodeoxyribonuclease III [Avibacterium paragallinarum]	xthA	-	-	-	OW731_RS01295	OW731_01295	GO:0006281//DNA repair	-	GO:0008311//double-stranded DNA 3'-5' exodeoxyribonuclease activity;GO:0003677//DNA binding;GO:0004519//endonuclease activity	ko03410(Base excision repair)	xthA
gene-OW731_RS01300	152	53.1892766163199	205	70.5123627777826	202	95.7244376632368	147	48.9764129595187	205	87.4154101863438	271	85.4279857762719	166	66.3723476870172	129	58.9329326369032	157	61.5682341386141	NZ_CP113955.1	284781	285710	+	930	OW731_RS01300	-	-	-	-	-	WP_110478671.1 hypothetical protein [Avibacterium paragallinarum]	-	-	-	-	OW731_RS01300	OW731_01300	-	-	-	-	-
gene-OW731_RS01305	396	146.61208005702	579	210.709464663018	244	122.336303599622	437	154.044128616145	339	152.942403337765	376	125.404405653215	320	135.370222676757	305	147.421985364426	330	136.919422455604	NZ_CP113955.1	285795	286673	-	879	metF	GO:0004489;GO:0009086	K00297	1Y6VR	E	sp|P45208|METF_HAEIN 5,10-methylenetetrahydrofolate reductase OS=Haemophilus influenzae (strain ATCC 51907 / DSM 11121 / KW20 / Rd) OX=71421 GN=metF PE=1 SV=1	WP_268815468.1 methylenetetrahydrofolate reductase [Avibacterium paragallinarum]	metF	-	-	D4HUG0|PHI:9325|MetF|552|Erwinia_amylovora|unaffected_pathogenicity	OW731_RS01305	OW731_01305	GO:0009086//methionine biosynthetic process	-	GO:0004489//methylenetetrahydrofolate reductase (NAD(P)H) activity	ko01200(Carbon metabolism);ko01120(Microbial metabolism in diverse environments);ko01100(Metabolic pathways);ko00670(One carbon pool by folate)	metF
gene-OW731_RS01310	1258	606.51327762668	1572	744.977444528325	920	600.673479022115	1073	492.547974080868	1143	671.520916885142	1158	502.942818105225	930	512.319888572077	1146	721.326912957321	1249	674.836647590375	NZ_CP113955.1	286921	287595	-	675	OW731_RS01310	GO:0008152;GO:0016787	K19270	1RPX2	S	sp|P77625|HXPA_ECOLI Hexitol phosphatase A OS=Escherichia coli (strain K12) OX=83333 GN=hxpA PE=1 SV=2	WP_165816397.1 HAD-IA family hydrolase [Avibacterium paragallinarum]	hxpA	-	-	J9VX38|PHI:7867__PHI:9900|Had1_(CNAG_01744)__Gpp2_(CNAG_01744)|5207|Cryptococcus_neoformans|reduced_virulence	OW731_RS01310	OW731_01310	GO:0008152//metabolic process	-	GO:0016787//hydrolase activity	ko01100(Metabolic pathways);ko00051(Fructose and mannose metabolism)	hxpA
gene-OW731_RS01315	706	167.58328170344	1510	352.317201433314	412	132.438472803135	522	117.973818382371	526	152.147694774886	653	139.633476472508	383	103.877947337001	737	228.39222973476	1040	276.653314837687	NZ_CP113955.1	287950	289320	+	1371	yegQ	-	K08303	1Y77P	O	sp|P44700|TRHP_HAEIN tRNA hydroxylation protein P OS=Haemophilus influenzae (strain ATCC 51907 / DSM 11121 / KW20 / Rd) OX=71421 GN=trhP PE=3 SV=1	WP_110478668.1 tRNA 5-hydroxyuridine modification protein YegQ [Avibacterium paragallinarum]	trhP	-	-	P56113|PHI:6964|Hp0169|210|Helicobacter_pylori|reduced_virulence	OW731_RS01315	OW731_01315	-	-	-	-	trhP
gene-OW731_RS01320	3077	845.03090083293	2362	637.611142613745	2509	933.118315203521	3841	1004.33487772373	2977	996.271189857006	3456	855.006089413486	3692	1158.52492564809	2920	1046.92553474487	2501	769.724544223315	NZ_CP113955.1	290026	291210	-	1185	OW731_RS01320	GO:0016020;GO:0030001;GO:0046872;GO:0046873	-	1Y7UX	P	sp|O05087|Y1728_HAEIN Uncharacterized membrane protein HI_1728 OS=Haemophilus influenzae (strain ATCC 51907 / DSM 11121 / KW20 / Rd) OX=71421 GN=HI_1728 PE=3 SV=1	WP_165816396.1 NRAMP family divalent metal transporter [Avibacterium paragallinarum]	HI_1728	-	-	-	OW731_RS01320	OW731_01320	GO:0030001//metal ion transport	GO:0016020//membrane	GO:0046873//metal ion transmembrane transporter activity;GO:0046872//metal ion binding	-	HI_1728
gene-OW731_RS01325	1468	644.720221674698	1179	508.967383660546	893	531.113882998233	1514	633.082421945537	1347	720.88580688282	1271	502.853140650296	1473	739.173823821342	1245	713.842555666849	1262	621.128047647144	NZ_CP113955.1	291241	291981	-	741	pxpA	GO:0003824;GO:0005975	K07160	1Y7GU	S	sp|Q0I195|PXPA_HISS1 5-oxoprolinase subunit A OS=Histophilus somni (strain 129Pt) OX=205914 GN=pxpA PE=3 SV=1	WP_110478666.1 5-oxoprolinase subunit PxpA [Avibacterium paragallinarum]	pxpA	-	-	-	OW731_RS01325	OW731_01325	GO:0005975//carbohydrate metabolic process	-	GO:0003824//catalytic activity	ko01100(Metabolic pathways);ko00480(Glutathione metabolism)	pxpA
gene-OW731_RS01330	1384	476.615021709814	1369	463.410633205779	746	347.9056019802	1578	517.401613033956	1336	560.649884363548	1164	361.10624245897	1366	537.50304745734	1287	578.626113797103	1199	462.729692588848	NZ_CP113955.1	291968	292912	-	945	OW731_RS01330	GO:0005524;GO:0016787	K23124	1Y7K4	E	sp|P44298|PXPC_HAEIN 5-oxoprolinase subunit C OS=Haemophilus influenzae (strain ATCC 51907 / DSM 11121 / KW20 / Rd) OX=71421 GN=pxpC PE=3 SV=1	WP_110478665.1 biotin-dependent carboxyltransferase family protein [Avibacterium paragallinarum]	pxpC	-	-	I1S2C4|PHI:5068|MCC|5518|Fusarium_graminearum|reduced_virulence	OW731_RS01330	OW731_01330	-	-	GO:0005524//ATP binding;GO:0016787//hydrolase activity	ko01100(Metabolic pathways);ko00480(Glutathione metabolism)	pxpC
gene-OW731_RS01335	2717	1358.22617073817	2734	1343.42020790563	2238	1515.072782817	2472	1176.57621803625	2586	1575.30488321871	2204	992.53179046338	2893	1652.45440497884	2564	1673.35591673333	2055	1151.25314972568	NZ_CP113955.1	292909	293559	-	651	pxpB	GO:0005975;GO:0017168	K23123	1Y6UZ	E	sp|P44299|PXPB_HAEIN 5-oxoprolinase subunit B OS=Haemophilus influenzae (strain ATCC 51907 / DSM 11121 / KW20 / Rd) OX=71421 GN=pxpB PE=3 SV=1	WP_046098894.1 5-oxoprolinase subunit PxpB [Avibacterium paragallinarum]	pxpB	-	-	-	OW731_RS01335	OW731_01335	GO:0005975//carbohydrate metabolic process	-	GO:0017168//5-oxoprolinase (ATP-hydrolyzing) activity	ko01100(Metabolic pathways);ko00480(Glutathione metabolism)	pxpB
gene-OW731_RS01340	181	93.0546991438548	326	164.743483581614	190	132.283078653387	210	102.794096258976	139	87.0819564195943	330	152.835433883853	79	46.4072059285974	165	110.74688652697	301	173.421436516258	NZ_CP113955.1	293679	294311	-	633	OW731_RS01340	-	-	1YAYN	M	sp|P44134|Y1244_HAEIN Uncharacterized protein HI_1244 OS=Haemophilus influenzae (strain ATCC 51907 / DSM 11121 / KW20 / Rd) OX=71421 GN=HI_1244 PE=4 SV=1	WP_110478664.1 DUF1919 domain-containing protein [Avibacterium paragallinarum]	HI_1244	-	-	-	OW731_RS01340	OW731_01340	-	-	-	-	HI_1244
gene-OW731_RS01345	1145	295.732044720595	1208	306.683735342904	804	281.215922244049	1074	264.11089942893	900	283.262479001044	1269	295.260194381722	469	138.409002154553	647	218.164974141448	987	285.684449490321	NZ_CP113955.1	294322	295581	-	1260	OW731_RS01345	GO:0001680;GO:0003723;GO:0004810;GO:0005524	K00974	1Y7J7	F	sp|Q65Q41|CCA_MANSM Multifunctional CCA protein OS=Mannheimia succiniciproducens (strain MBEL55E) OX=221988 GN=cca PE=3 SV=1	WP_165816395.1 multifunctional CCA addition/repair protein [Avibacterium paragallinarum]	cca	-	-	-	OW731_RS01345	OW731_01345	GO:0001680//tRNA 3'-terminal CCA addition	-	GO:0005524//ATP binding;GO:0003723//RNA binding;GO:0004810//tRNA adenylyltransferase activity	-	cca
gene-OW731_RS01350	1481	803.280552214429	1744	929.800092980009	1208	887.299193468538	1377	711.107530613257	1273	841.383983459435	1594	778.844739695332	1075	666.222435743931	1008	713.773751565098	1169	710.564088200393	NZ_CP113955.1	295590	296189	-	600	OW731_RS01350	-	K07184	1Y7PX	T	sp|P44272|Y1605_HAEIN Uncharacterized protein HI_1605 OS=Haemophilus influenzae (strain ATCC 51907 / DSM 11121 / KW20 / Rd) OX=71421 GN=HI_1605 PE=3 SV=1	WP_110478662.1 TIGR04211 family SH3 domain-containing protein [Avibacterium paragallinarum]	HI_1605	-	-	-	OW731_RS01350	OW731_01350	-	-	-	-	HI_1605
gene-OW731_RS01360	1110	168.406607321271	1387	206.844281927772	711	146.082000314021	888	128.273887631381	846	156.408428964493	899	122.870102216547	833	144.404173419989	948	187.772648596879	1083	184.137038415722	NZ_CP113955.1	297122	299266	-	2145	rlmKL	GO:0003723;GO:0008990;GO:0031167	K12297	1Y7MW	J	sp|Q9CNW9|RLMKL_PASMU Ribosomal RNA large subunit methyltransferase K/L OS=Pasteurella multocida (strain Pm70) OX=272843 GN=rlmL PE=3 SV=1	WP_110478552.1 bifunctional 23S rRNA (guanine(2069)-N(7))-methyltransferase RlmK/23S rRNA (guanine(2445)-N(2))-methyltransferase RlmL [Avibacterium paragallinarum]	rlmL	-	gb|APB03216.1|ARO:3003982|LlmA 23S ribosomal RNA methyltransferase [Paenibacillus sp. LC231]	-	OW731_RS01360	OW731_01360	GO:0031167//rRNA methylation	-	GO:0003723//RNA binding;GO:0008990//rRNA (guanine-N2-)-methyltransferase activity	-	rlmL
gene-OW731_RS01365	1633	517.967211093406	1445	450.520794555808	1403	602.649378624162	1550	468.098150675274	1475	570.114053739919	1534	438.320540731192	1577	571.539660638204	1334	552.407746558433	1292	459.256325421792	NZ_CP113955.1	299399	300424	-	1026	znuA	GO:0006829;GO:0046872	K09815	1Y6S6	P	sp|P44526|ZNUA_HAEIN High-affinity zinc uptake system protein ZnuA OS=Haemophilus influenzae (strain ATCC 51907 / DSM 11121 / KW20 / Rd) OX=71421 GN=znuA PE=1 SV=1	WP_110478553.1 zinc ABC transporter substrate-binding protein ZnuA [Avibacterium paragallinarum]	znuA	VFG005232(gi:125718778) (lmb) Zn-porter lipoprotein, putative [Laminin-binding protein (CVF114)] [Streptococcus sanguinis SK36]	-	P39172|PHI:11005|ZnuA|562|Escherichia_coli|reduced_virulence	OW731_RS01365	OW731_01365	GO:0006829//zinc ion transport	-	GO:0046872//metal ion binding	ko02010(ABC transporters)	znuA
gene-OW731_RS01370	141	59.2845593864582	195	80.5912711271877	66	37.5800520874554	121	48.4392039791053	108	55.3349958978784	102	38.6342988965033	50	24.0210000268228	125	68.6152016008653	184	86.6995525420073	NZ_CP113955.1	300526	301299	-	774	tcdA	GO:0008641	K22132	1Y6RI	H	sp|Q57097|TCDA_HAEIN tRNA threonylcarbamoyladenosine dehydratase OS=Haemophilus influenzae (strain ATCC 51907 / DSM 11121 / KW20 / Rd) OX=71421 GN=tcdA PE=3 SV=1	WP_110478554.1 tRNA cyclic N6-threonylcarbamoyladenosine(37) synthase TcdA [Avibacterium paragallinarum]	tcdA	VFG044378(gi:28192388) (qbsC) QbsC [thioquinolobactin (IA009)] [Pseudomonas fluorescens ATCC 17400]	-	G4MLK2|PHI:8040__PHI:8047|Mouba2__Uba2|318829|Magnaporthe_oryzae|reduced_virulence	OW731_RS01370	OW731_01370	-	-	GO:0008641//ubiquitin-like modifier activating enzyme activity	-	tcdA
gene-OW731_RS01375	351	101.535529624943	584	166.056041070436	203	79.5239453748844	258	71.059111265348	273	96.2337061992881	310	80.7835614573159	174	57.5120391042202	322	121.605898414794	425	137.776897626538	NZ_CP113955.1	301296	302420	-	1125	mltA	GO:0004553;GO:0009254;GO:0019867	K08304	1Y7NB	M	sp|P0A936|MLTA_ECO57 Membrane-bound lytic murein transglycosylase A OS=Escherichia coli O157:H7 OX=83334 GN=mltA PE=3 SV=1	WP_110478652.1 murein transglycosylase A [Avibacterium paragallinarum]	mltA	-	-	Q63QH7|PHI:9429|LtgG_(BPSL3046)|28450|Burkholderia_pseudomallei|reduced_virulence	OW731_RS01375	OW731_01375	GO:0009254//peptidoglycan turnover	GO:0019867//outer membrane	GO:0004553//hydrolase activity, hydrolyzing O-glycosyl compounds	-	mltA
gene-OW731_RS01385	258	399.819393211773	193	293.989872125068	227	476.388166786561	927	1367.76985346714	165	311.588726901149	363	506.758631492034	154	272.686392304493	380	768.803927422724	266	461.957833218391	NZ_CP113955.1	303084	303293	-	210	OW731_RS01385	GO:0003676	K03704	1Y9A5	K	sp|P0A358|CSPB_LISIN Cold shock-like protein CspLB OS=Listeria innocua serovar 6a (strain ATCC BAA-680 / CLIP 11262) OX=272626 GN=cspLB PE=3 SV=1	WP_017806084.1 cold-shock protein [Avibacterium paragallinarum]	cspLB	-	-	P0A357|PHI:7638|CspB|1639|Listeria_monocytogenes|reduced_virulence	OW731_RS01385	OW731_01385	-	-	GO:0003676//nucleic acid binding	-	cspLB
gene-OW731_RS01390	1027	242.189216194762	1281	296.937056019992	644	205.665375969529	767	172.214163108322	771	221.560521618643	790	167.826999170616	1074	289.392475627495	1234	379.915808070795	1197	316.340690138681	NZ_CP113955.1	303460	304839	-	1380	mpl	GO:0009252;GO:0016881;GO:0071555	K02558	1Y6Z7	M	sp|P43948|MPL_HAEIN UDP-N-acetylmuramate--L-alanyl-gamma-D-glutamyl-meso-2,6-diaminoheptandioate ligase OS=Haemophilus influenzae (strain ATCC 51907 / DSM 11121 / KW20 / Rd) OX=71421 GN=mpl PE=3 SV=1	WP_110478555.1 UDP-N-acetylmuramate:L-alanyl-gamma-D-glutamyl-meso-diaminopimelate ligase [Avibacterium paragallinarum]	mpl	-	-	Q9HVZ7|PHI:7632|MurF|287|Pseudomonas_aeruginosa|unaffected_pathogenicity__loss_of_pathogenicity	OW731_RS01390	OW731_01390	GO:0009252//peptidoglycan biosynthetic process;GO:0071555//cell wall organization	-	GO:0016881//acid-amino acid ligase activity	-	mpl
gene-OW731_RS01395	365	118.546459366857	411	131.210459201362	266	116.995273755121	522	161.419266469292	363	143.666658511308	427	124.932082077967	556	206.333198314232	433	183.599488182972	457	166.336849811538	NZ_CP113955.1	304987	305988	+	1002	fbp	GO:0005975;GO:0042132	K03841	1Y7ZZ	G	sp|Q0I4Y5|F16PA_HISS1 Fructose-1,6-bisphosphatase class 1 OS=Histophilus somni (strain 129Pt) OX=205914 GN=fbp PE=3 SV=1	WP_110478556.1 class 1 fructose-bisphosphatase [Avibacterium paragallinarum]	fbp	-	-	-	OW731_RS01395	OW731_01395	GO:0005975//carbohydrate metabolic process	-	GO:0042132//fructose 1,6-bisphosphate 1-phosphatase activity	ko01200(Carbon metabolism);ko01120(Microbial metabolism in diverse environments);ko01110(Biosynthesis of secondary metabolites);ko01100(Metabolic pathways);ko00680(Methane metabolism);ko00051(Fructose and mannose metabolism);ko00030(Pentose phosphate pathway);ko00010(Glycolysis / Gluconeogenesis)	fbp
gene-OW731_RS01400	2237	570.977827478628	2255	565.758016640561	1319	455.920388073627	2322	564.292942401292	1800	559.859958496182	1995	458.718800115783	1533	447.089026099237	1650	549.825718992722	2016	576.660676017508	NZ_CP113955.1	306173	307447	-	1275	murA	GO:0008760;GO:0019277	K00790	1Y73X	M	sp|P57821|MURA_PASMU UDP-N-acetylglucosamine 1-carboxyvinyltransferase OS=Pasteurella multocida (strain Pm70) OX=272843 GN=murA PE=3 SV=1	WP_110478557.1 UDP-N-acetylglucosamine 1-carboxyvinyltransferase [Avibacterium paragallinarum]	murA	-	-	Q9HVW7|PHI:7630|MurA|287|Pseudomonas_aeruginosa|reduced_virulence__unaffected_pathogenicity	OW731_RS01400	OW731_01400	GO:0019277//UDP-N-acetylgalactosamine biosynthetic process	-	GO:0008760//UDP-N-acetylglucosamine 1-carboxyvinyltransferase activity	ko01250(Biosynthesis of nucleotide sugars);ko01100(Metabolic pathways);ko00550(Peptidoglycan biosynthesis);ko00520(Amino sugar and nucleotide sugar metabolism)	murA
gene-OW731_RS01405	29	36.1593766470596	22	26.9635163523677	31	52.3450464290262	116	137.711455940597	17	25.8300651349611	21	23.5880810706846	14	19.9457131257205	20	32.5567301388933	16	22.3573059028864	NZ_CP113955.1	307457	307717	-	261	OW731_RS01405	GO:0051537;GO:1990229	K05527	1Y93H	K	sp|P45026|Y1082_HAEIN Uncharacterized protein HI_1082 OS=Haemophilus influenzae (strain ATCC 51907 / DSM 11121 / KW20 / Rd) OX=71421 GN=HI_1082 PE=1 SV=1	WP_017806080.1 BolA family protein [Avibacterium paragallinarum]	HI_1082	-	-	-	OW731_RS01405	OW731_01405	-	GO:1990229//iron-sulfur cluster assembly complex	GO:0051537//2 iron, 2 sulfur cluster binding	-	HI_1082
gene-OW731_RS01410	295	285.723645827212	223	212.304862318297	361	473.502555644132	1242	1145.34126079166	305	359.97940039716	406	354.242431793674	250	276.670446737513	262	331.293797672292	266	288.723645761494	NZ_CP113955.1	307730	308065	-	336	OW731_RS01410	-	K07122	1Y908	S	sp|Q57407|MLAB_HAEIN Intermembrane phospholipid transport system binding protein MlaB OS=Haemophilus influenzae (strain ATCC 51907 / DSM 11121 / KW20 / Rd) OX=71421 GN=mlaB PE=3 SV=1	WP_110478558.1 lipid asymmetry maintenance protein MlaB [Avibacterium paragallinarum]	mlaB	-	-	-	OW731_RS01410	OW731_01410	-	-	-	ko02010(ABC transporters)	mlaB
gene-OW731_RS01415	1485	756.291187618078	1434	717.864782989476	1183	815.902547860337	1463	709.407957891173	1171	726.730059584213	1493	684.971928985533	994	578.425680645893	1160	771.273522445332	1307	745.958596511536	NZ_CP113955.1	308069	308707	-	639	mlaC	-	K07323	1Y7M0	Q	sp|P45028|MLAC_HAEIN Intermembrane phospholipid transport system binding protein MlaC OS=Haemophilus influenzae (strain ATCC 51907 / DSM 11121 / KW20 / Rd) OX=71421 GN=mlaC PE=1 SV=1	WP_110478559.1 phospholipid-binding protein MlaC [Avibacterium paragallinarum]	mlaC	-	-	-	OW731_RS01415	OW731_01415	-	-	-	ko02010(ABC transporters)	mlaC
gene-OW731_RS01420	563	357.153141268326	902	562.449490227459	426	365.970969770339	815	492.258055226256	565	436.765342865158	767	438.320540731192	283	205.130911808005	424	351.155748936695	600	426.55386262086	NZ_CP113955.1	308735	309247	-	513	mlaD	GO:0015914	K02067	1Y8DT	Q	sp|P45029|MLAD_HAEIN Intermembrane phospholipid transport system binding protein MlaD OS=Haemophilus influenzae (strain ATCC 51907 / DSM 11121 / KW20 / Rd) OX=71421 GN=mlaD PE=3 SV=1	WP_035686749.1 outer membrane lipid asymmetry maintenance protein MlaD [Avibacterium paragallinarum]	mlaD	VFG010106(gi:120401938) (mce3B) virulence factor Mce family protein [Mce3 (CVF338)] [Mycobacterium vanbaalenii PYR-1]	-	-	OW731_RS01420	OW731_01420	GO:0015914//phospholipid transport	-	-	ko02010(ABC transporters)	mlaD
gene-OW731_RS01425	460	190.457785392909	515	209.594092673115	233	130.643491278354	389	153.348539201027	351	177.093107100653	343	127.93382901314	214	101.240263624499	368	198.919135902063	505	234.319712510333	NZ_CP113955.1	309326	310111	-	786	mlaE	GO:0043190	-	1Y7DW	Q	sp|P45030|MLAE_HAEIN Intermembrane phospholipid transport system permease protein MlaE OS=Haemophilus influenzae (strain ATCC 51907 / DSM 11121 / KW20 / Rd) OX=71421 GN=mlaE PE=3 SV=1	WP_017806076.1 lipid asymmetry maintenance ABC transporter permease subunit MlaE [Avibacterium paragallinarum]	mlaE	-	-	-	OW731_RS01425	OW731_01425	-	GO:0043190//ATP-binding cassette (ABC) transporter complex	-	-	mlaE
gene-OW731_RS01430	1117	457.245551487912	1567	630.516161372544	754	417.983001296562	1047	408.067625574919	802	400.059259650783	942	347.37423109917	513	239.945316041517	879	469.756759228602	1095	502.327534631716	NZ_CP113955.1	310108	310902	-	795	mlaF	GO:0005524	K02065	1Y7QJ	Q	sp|P45031|MLAF_HAEIN Intermembrane phospholipid transport system ATP-binding protein MlaF OS=Haemophilus influenzae (strain ATCC 51907 / DSM 11121 / KW20 / Rd) OX=71421 GN=mlaF PE=1 SV=1	WP_110478560.1 phospholipid ABC transporter ATP-binding protein MlaF [Avibacterium paragallinarum]	mlaF	VFG006259(gi:59800668) (fbpC) ABC transporter, ATP-binding protein, iron related [ABC transporter (CVF197)] [Neisseria gonorrhoeae FA 1090]	gb|ADZ12699.1|ARO:3005091|RanA [Riemerella anatipestifer RA-GD]	A0A086IQC3|PHI:8968|ProV|573|Klebsiella_pneumoniae|reduced_virulence	OW731_RS01430	OW731_01430	-	-	GO:0005524//ATP binding	ko02010(ABC transporters)	mlaF
gene-OW731_RS01435	0	0	0	0	0	0	2	2.82968745083418	0	0	2	2.67731644246518	1	1.697922741622	0	0	0	0	NZ_CP113955.1	310926	311144	-	219	OW731_RS01435	-	-	-	-	-	WP_133247359.1 hypothetical protein [Avibacterium paragallinarum]	-	-	-	-	OW731_RS01435	OW731_01435	-	-	-	-	-
gene-OW731_RS01440	568	317.606071167987	721	396.284088621126	428	324.097131498374	410	218.279756194503	424	288.90826036945	502	252.86839781077	260	166.116358948379	449	327.774110674121	571	357.810530070132	NZ_CP113955.1	311197	311778	+	582	lptC	GO:0005886;GO:0015221;GO:0015920	K11719	1YATI	S	sp|P45075|LPTC_HAEIN Lipopolysaccharide export system protein LptC OS=Haemophilus influenzae (strain ATCC 51907 / DSM 11121 / KW20 / Rd) OX=71421 GN=lptC PE=3 SV=1	WP_110478561.1 LPS export ABC transporter periplasmic protein LptC [Avibacterium paragallinarum]	lptC	-	-	-	OW731_RS01440	OW731_01440	GO:0015920//lipopolysaccharide transport	GO:0005886//plasma membrane	GO:0015221//lipopolysaccharide transmembrane transporter activity	-	lptC
gene-OW731_RS01445	326	206.806259420025	484	301.802165487905	206	176.97187740068	354	213.81515527619	260	200.98936131848	375	214.302741556971	130	94.2297474736418	238	197.111010016353	268	190.527391970651	NZ_CP113955.1	311762	312274	+	513	lptA	GO:0001530;GO:0015920;GO:0042597	K09774	1Y8G2	S	sp|P45074|LPTA_HAEIN Lipopolysaccharide export system protein LptA OS=Haemophilus influenzae (strain ATCC 51907 / DSM 11121 / KW20 / Rd) OX=71421 GN=lptA PE=1 SV=1	WP_110478562.1 lipopolysaccharide transport periplasmic protein LptA [Avibacterium paragallinarum]	lptA	-	-	-	OW731_RS01445	OW731_01445	GO:0015920//lipopolysaccharide transport	GO:0042597//periplasmic space	GO:0001530//lipopolysaccharide binding	-	lptA
gene-OW731_RS01450	455	203.956814558828	582	256.437018592371	290	176.041791709455	377	160.900471765305	352	192.275137261315	391	157.889758713396	218	111.655960785837	372	217.699589713873	447	224.548881523076	NZ_CP113955.1	312286	313011	+	726	lptB	GO:0005524;GO:0043190;GO:0055085	K06861	1Y6WA	S	sp|P45073|LPTB_HAEIN Lipopolysaccharide export system ATP-binding protein LptB OS=Haemophilus influenzae (strain ATCC 51907 / DSM 11121 / KW20 / Rd) OX=71421 GN=lptB PE=1 SV=1	WP_017806071.1 LPS export ABC transporter ATP-binding protein [Avibacterium paragallinarum]	lptB	VFG006259(gi:59800668) (fbpC) ABC transporter, ATP-binding protein, iron related [ABC transporter (CVF197)] [Neisseria gonorrhoeae FA 1090]	gb|APB03214.1|ARO:3003980|tetA(48) [Paenibacillus sp. LC231]	Q9K033|PHI:8623|Cab_(NMB0789)|487|Neisseria_meningitidis|unaffected_pathogenicity	OW731_RS01450	OW731_01450	GO:0055085//transmembrane transport	GO:0043190//ATP-binding cassette (ABC) transporter complex	GO:0005524//ATP binding	ko02010(ABC transporters)	lptB
gene-OW731_RS01455	418	265.168762078437	429	267.506464864279	283	243.121559730061	487	294.146837908205	321	248.144557627815	400	228.589590994103	254	184.110429679269	394	326.309823304382	487	346.219551827264	NZ_CP113955.1	313015	313527	+	513	ptsN	GO:0006355;GO:0008982;GO:0009401	K02806	1Y8Q5	G	sp|P45072|PTSN_HAEIN Nitrogen regulatory protein homolog OS=Haemophilus influenzae (strain ATCC 51907 / DSM 11121 / KW20 / Rd) OX=71421 GN=ptsN PE=4 SV=1	WP_110478563.1 PTS IIA-like nitrogen regulatory protein PtsN [Avibacterium paragallinarum]	ptsN	-	-	Q665I9|PHI:3133|PtsN|633|Yersinia_pseudotuberculosis|reduced_virulence	OW731_RS01455	OW731_01455	GO:0006355//regulation of transcription, DNA-templated;GO:0009401//phosphoenolpyruvate-dependent sugar phosphotransferase system	-	GO:0008982//protein-N(PI)-phosphohistidine-sugar phosphotransferase activity	ko02060(Phosphotransferase system (PTS))	ptsN
gene-OW731_RS01465	439	120.25732081863	557	149.979917231334	316	117.226296548288	461	120.23670679662	385	128.517235843066	407	100.436551543034	374	117.062340130716	519	185.610358075941	485	148.889918335274	NZ_CP113955.1	314537	315724	-	1188	uxuA	GO:0006064;GO:0008927	-	1Y7AJ	G	sp|Q4QPI9|UXUA_HAEI8 Mannonate dehydratase OS=Haemophilus influenzae (strain 86-028NP) OX=281310 GN=uxuA PE=3 SV=1	WP_110478565.1 mannonate dehydratase [Avibacterium paragallinarum]	uxuA	-	-	-	OW731_RS01465	OW731_01465	GO:0006064//glucuronate catabolic process	-	GO:0008927//mannonate dehydratase activity	-	uxuA
gene-OW731_RS01470	126	53.8119857188525	221	92.7751483369673	106	61.3063269200507	114	46.3556278855159	117	60.8902809191221	110	42.3205728995972	98	47.8225956439518	134	74.713850385673	165	78.9712416919131	NZ_CP113955.1	315754	316515	-	762	OW731_RS01470	-	K13637	1Y6ZN	K	sp|P44487|UXUR_HAEIN Uxu operon regulator OS=Haemophilus influenzae (strain ATCC 51907 / DSM 11121 / KW20 / Rd) OX=71421 GN=uxuR PE=3 SV=1	WP_035686766.1 FCD domain-containing protein [Avibacterium paragallinarum]	uxuR	-	-	Q66EI1|PHI:3135|PdhR|633|Yersinia_pseudotuberculosis|reduced_virulence	OW731_RS01470	OW731_01470	-	-	-	-	uxuR
gene-OW731_RS01475	164	22.4060621037196	192	25.7842098208123	121	22.387109115071	210	27.3168190310378	162	26.9705836429206	195	23.9997478328034	167	26.0697432532919	146	26.0412837672685	123	18.832299312562	NZ_CP113955.1	316525	318906	-	2382	OW731_RS01475	GO:0004553;GO:0005975	K01187	1Y6ZH	G	sp|Q9F234|AGL2_BACTQ Alpha-glucosidase 2 OS=Bacillus thermoamyloliquefaciens OX=1425 PE=3 SV=1	WP_110478566.1 TIM-barrel domain-containing protein [Avibacterium paragallinarum]	-	-	-	G4ML12|PHI:6739|MoGls2|318829|Magnaporthe_oryzae|reduced_virulence	OW731_RS01475	OW731_01475	GO:0005975//carbohydrate metabolic process	-	GO:0004553//hydrolase activity, hydrolyzing O-glycosyl compounds	ko01110(Biosynthesis of secondary metabolites);ko01100(Metabolic pathways);ko00500(Starch and sucrose metabolism);ko00052(Galactose metabolism)	-
gene-OW731_RS01480	94	23.4952631669834	79	19.409326339529	59	19.9707985223868	84	19.9903726365382	77	23.4529149280435	69	15.5364549777616	93	26.5603628868012	65	21.2106346699818	72	20.1679383893549	NZ_CP113955.1	318916	320217	-	1302	OW731_RS01480	GO:0005886;GO:0008643;GO:0022857;GO:0031317	K21393	1Y7HM	G	sp|P40800|YGIK_SALTY Uncharacterized protein YgiK OS=Salmonella typhimurium (strain LT2 / SGSC1412 / ATCC 700720) OX=99287 GN=ygiK PE=3 SV=2	WP_035686771.1 TRAP transporter large permease [Avibacterium paragallinarum]	ygiK	-	-	-	OW731_RS01480	OW731_01480	GO:0008643//carbohydrate transport	GO:0031317//tripartite ATP-independent periplasmic transporter complex;GO:0005886//plasma membrane	GO:0022857//transmembrane transporter activity	-	ygiK
gene-OW731_RS01485	7	4.63016408285519	2	1.30034696377826	3	2.68726536545551	8	5.03822399782671	6	4.83618866587149	4	2.38346463780436	6	4.5346961026246	4	3.45418966107771	2	1.48253476642616	NZ_CP113955.1	320230	320721	-	492	OW731_RS01485	GO:0005886;GO:0015740;GO:0022857;GO:0031317	K21394	1Y8QM	G	sp|P44994|Y1030_HAEIN Putative TRAP transporter small permease protein HI_1030 OS=Haemophilus influenzae (strain ATCC 51907 / DSM 11121 / KW20 / Rd) OX=71421 GN=HI_1030 PE=3 SV=1	WP_035686772.1 TRAP transporter small permease [Avibacterium paragallinarum]	HI_1030	-	-	-	OW731_RS01485	OW731_01485	GO:0015740//C4-dicarboxylate transport	GO:0031317//tripartite ATP-independent periplasmic transporter complex;GO:0005886//plasma membrane	GO:0022857//transmembrane transporter activity	-	HI_1030
gene-OW731_RS01490	0	0	0	0	0	0	0	0	0	0	0	0	0	0	0	0	0	0	NZ_CP113955.1	320693	320890	-	198	OW731_RS01490	-	-	-	-	-	WP_110478567.1 hypothetical protein [Avibacterium paragallinarum]	-	-	-	-	OW731_RS01490	OW731_01490	-	-	-	-	-
gene-OW731_RS01495	34	11.2790716146791	41	13.3693164899771	37	16.6221470311764	71	22.425489384822	53	21.4251538653185	50	14.9422095030549	37	14.024737997312	49	21.2216117098016	36	13.3836166070031	NZ_CP113955.1	321042	322022	+	981	OW731_RS01495	-	K21395	1Y81E	G	sp|P43020|YIIZ_SALTY Uncharacterized protein YiiZ OS=Salmonella typhimurium (strain LT2 / SGSC1412 / ATCC 700720) OX=99287 GN=yiiZ PE=3 SV=2	WP_046097830.1 TRAP transporter substrate-binding protein [Avibacterium paragallinarum]	yiiZ	-	-	-	OW731_RS01495	OW731_01495	-	-	-	-	yiiZ
gene-OW731_RS01500	35	13.4160231376016	37	13.9408222194461	22	11.4200865000748	48	17.5180650666484	32	14.9471838153672	24	8.28738234487454	29	12.7014220636529	30	15.0129091276522	20	8.59136755102085	NZ_CP113955.1	322080	322928	+	849	OW731_RS01500	-	K00065	1Y7C6	IQ	sp|P44481|Y048_HAEIN Uncharacterized oxidoreductase HI_0048 OS=Haemophilus influenzae (strain ATCC 51907 / DSM 11121 / KW20 / Rd) OX=71421 GN=HI_0048 PE=1 SV=1	WP_110478568.1 SDR family oxidoreductase [Avibacterium paragallinarum]	HI_0048	VFG049994 (entA) 2,3-dihydro-2,3-dihydroxybenzoate dehydrogenase [Bacillibactin (CVF889)] [Bacillus cereus ATCC 10987]	-	A0A518VKX7|PHI:10587|KduD|554|Pectobacterium_carotovorum|unaffected_pathogenicity	OW731_RS01500	OW731_01500	-	-	-	ko01100(Metabolic pathways);ko00040(Pentose and glucuronate interconversions)	HI_0048
gene-OW731_RS01505	49	11.3577529211918	70	15.9486999403573	41	12.8697808527941	43	9.48973173949625	49	13.8403177061764	48	10.0227743743568	39	10.3290300115338	39	11.8018146753488	34	8.83185241195754	NZ_CP113955.1	322930	324333	+	1404	uxaC	GO:0006064;GO:0008880	K01812	1Y81G	G	sp|A5UFL7|UXAC_HAEIG Uronate isomerase OS=Haemophilus influenzae (strain PittGG) OX=374931 GN=uxaC PE=3 SV=1	WP_110478569.1 glucuronate isomerase [Avibacterium paragallinarum]	uxaC	-	-	-	OW731_RS01505	OW731_01505	GO:0006064//glucuronate catabolic process	-	GO:0008880//glucuronate isomerase activity	ko01100(Metabolic pathways);ko00040(Pentose and glucuronate interconversions)	uxaC
gene-OW731_RS01510	337	116.423980223494	301	102.213897324761	257	120.236582402568	248	81.5743019265956	335	141.029832963365	298	92.7425826264131	292	115.264080128708	289	130.346156987611	249	96.4025314041061	NZ_CP113955.1	324343	325284	+	942	OW731_RS01510	-	-	1Y7FN	-	-	WP_110478570.1 hypothetical protein [Avibacterium paragallinarum]	-	-	-	-	OW731_RS01510	OW731_01510	-	-	-	-	-
gene-OW731_RS01515	1027	258.485010323876	1073	265.457837482585	536	182.692478488013	850	203.691538659235	703	215.612476282156	837	189.775767924669	577	165.935507656288	741	243.484306480747	946	266.82873991	NZ_CP113955.1	325322	326614	-	1293	aroA	GO:0003866;GO:0009073	K00800	1Y6QT	E	sp|B3GXD4|AROA_ACTP7 3-phosphoshikimate 1-carboxyvinyltransferase OS=Actinobacillus pleuropneumoniae serotype 7 (strain AP76) OX=537457 GN=aroA PE=3 SV=1	WP_110478571.1 3-phosphoshikimate 1-carboxyvinyltransferase [Avibacterium paragallinarum]	aroA	-	-	A0A0U1G333|PHI:7061__PHI:8755|AroA|28901|Salmonella_enterica|unaffected_pathogenicity__reduced_virulence	OW731_RS01515	OW731_01515	GO:0009073//aromatic amino acid family biosynthetic process	-	GO:0003866//3-phosphoshikimate 1-carboxyvinyltransferase activity	ko01230(Biosynthesis of amino acids);ko01110(Biosynthesis of secondary metabolites);ko01100(Metabolic pathways);ko00400(Phenylalanine, tyrosine and tryptophan biosynthesis)	aroA
gene-OW731_RS01520	1161	340.386780707321	1469	423.343769088654	722	286.661006660231	934	260.721283476724	817	291.887949082337	839	221.591351556304	592	198.317376221449	798	305.443722516596	998	327.904635527706	NZ_CP113955.1	326614	327723	-	1110	hisC	GO:0000105;GO:0004400	K00817	1Y7BK	E	sp|Q4QLD1|HIS82_HAEI8 Histidinol-phosphate aminotransferase 2 OS=Haemophilus influenzae (strain 86-028NP) OX=281310 GN=hisC2 PE=3 SV=1	WP_110478572.1 histidinol-phosphate transaminase [Avibacterium paragallinarum]	hisC2	VFG044377(gi:28192387) (qbsB) QbsB [thioquinolobactin (IA009)] [Pseudomonas fluorescens ATCC 17400]	-	-	OW731_RS01520	OW731_01520	GO:0000105//histidine biosynthetic process	-	GO:0004400//histidinol-phosphate transaminase activity	ko01230(Biosynthesis of amino acids);ko01110(Biosynthesis of secondary metabolites);ko01100(Metabolic pathways);ko00401(Novobiocin biosynthesis);ko00400(Phenylalanine, tyrosine and tryptophan biosynthesis);ko00360(Phenylalanine metabolism);ko00350(Tyrosine metabolism);ko00340(Histidine metabolism)	hisC2
gene-OW731_RS01525	3892	1169.5204480085	4280	1264.18218949479	3155	1283.8825903915	3165	905.51958044042	2937	1075.45582747599	3233	875.167280152027	3659	1256.30761702611	2941	1153.76632554685	2886	971.869300676685	NZ_CP113955.1	327811	328893	-	1083	serC	GO:0004648;GO:0006564	K00831	1Y6XA	E	sp|P57881|SERC_PASMU Phosphoserine aminotransferase OS=Pasteurella multocida (strain Pm70) OX=272843 GN=serC PE=3 SV=1	WP_110478573.1 3-phosphoserine/phosphohydroxythreonine transaminase [Avibacterium paragallinarum]	serC	-	-	-	OW731_RS01525	OW731_01525	GO:0006564//L-serine biosynthetic process	-	GO:0004648//O-phospho-L-serine:2-oxoglutarate aminotransferase activity	ko01240(Biosynthesis of cofactors);ko01230(Biosynthesis of amino acids);ko01200(Carbon metabolism);ko01120(Microbial metabolism in diverse environments);ko01110(Biosynthesis of secondary metabolites);ko01100(Metabolic pathways);ko00750(Vitamin B6 metabolism);ko00680(Methane metabolism);ko00270(Cysteine and methionine metabolism);ko00260(Glycine, serine and threonine metabolism)	serC
gene-OW731_RS01530	714	691.548078375015	662	630.250308765529	994	1303.77157980683	1573	1450.58116201713	700	826.182230419712	803	700.632198843152	676	748.116887978234	631	797.886970729834	599	650.170916583215	NZ_CP113955.1	329110	329445	+	336	OW731_RS01530	-	K09802	1Y8XP	S	sp|Q9CMI8|Y836_PASMU UPF0265 protein PM0836 OS=Pasteurella multocida (strain Pm70) OX=272843 GN=PM0836 PE=3 SV=1	WP_021724151.1 DUF496 family protein [Avibacterium paragallinarum]	PM0836	-	-	-	OW731_RS01530	OW731_01530	-	-	-	-	PM0836
gene-OW731_RS01535	9261	273.961265717278	10436	303.456371679077	6062	242.850034891753	7668	215.974524983467	7269	262.035173511683	10561	281.440570393763	5393	182.288929977208	5687	219.63540788233	8799	291.703168694374	NZ_CP113955.1	329553	340553	-	11001	OW731_RS01535	-	K21449	1Y7F2	UW	sp|Q7DDJ2|NHHA_NEIMB Autotransporter adhesin NhhA OS=Neisseria meningitidis serogroup B (strain MC58) OX=122586 GN=nhhA PE=1 SV=1	WP_110478574.1 YadA-like family protein [Avibacterium paragallinarum]	nhhA	VFG042307(gi:15676883) (NMB0992) adhesin [NhhA (Neisseria Hia/Hsf homologue) (SS154)] [Neisseria meningitidis MC58]	-	A3MYH6|PHI:5231|Apa2|715|Actinobacillus_pleuropneumoniae|reduced_virulence	OW731_RS01535	OW731_01535	-	-	-	-	nhhA
gene-OW731_RS01540	777	565.687966203328	969	693.442745287874	642	632.968223261924	924	640.496905817675	557	494.1567810403	1301	853.264343926997	407	338.570352861283	408	387.796541278577	724	590.705530289853	NZ_CP113955.1	340547	340993	-	447	OW731_RS01540	-	K21449	COG5295	UW	-	WP_046098500.1 ESPR domain-containing protein [Avibacterium paragallinarum]	-	-	-	-	OW731_RS01540	OW731_01540	-	-	-	-	-
gene-OW731_RS01545	520	116.067134916488	434	95.2196455698371	505	152.646994216067	592	125.810465921039	401	109.069654122899	640	128.687473448532	426	108.646093454652	318	92.6661004138501	556	139.077623602678	NZ_CP113955.1	341436	342893	-	1458	OW731_RS01545	GO:0008982;GO:0009401;GO:0016020	K02810	1Y7G7	G	sp|Q9CJZ2|PTSBC_PASMU PTS system sucrose-specific EIIBC component OS=Pasteurella multocida (strain Pm70) OX=272843 GN=scrA PE=3 SV=1	WP_035686802.1 sucrose-specific PTS transporter subunit IIBC [Avibacterium paragallinarum]	scrA	-	-	A8Z3D6|PHI:6309|GlcB|1280|Staphylococcus_aureus|reduced_virulence	OW731_RS01545	OW731_01545	GO:0009401//phosphoenolpyruvate-dependent sugar phosphotransferase system	GO:0016020//membrane	GO:0008982//protein-N(PI)-phosphohistidine-sugar phosphotransferase activity	ko02060(Phosphotransferase system (PTS));ko00500(Starch and sucrose metabolism)	scrA
gene-OW731_RS01550	1057	533.30875975733	1735	860.466802496435	748	511.088708389393	918	440.996918209772	877	539.208793360437	974	442.703613237579	969	558.632376623791	1298	855.000304108063	1414	799.520656267815	NZ_CP113955.1	343174	343818	+	645	adk	GO:0004017;GO:0005524;GO:0006139	K00939	1Y76N	F	sp|P57837|KAD_PASMU Adenylate kinase OS=Pasteurella multocida (strain Pm70) OX=272843 GN=adk PE=3 SV=1	WP_035686804.1 adenylate kinase [Avibacterium paragallinarum]	adk	-	-	-	OW731_RS01550	OW731_01550	GO:0006139//nucleobase-containing compound metabolic process	-	GO:0004017//adenylate kinase activity;GO:0005524//ATP binding	ko01240(Biosynthesis of cofactors);ko01232(Nucleotide metabolism);ko01110(Biosynthesis of secondary metabolites);ko01100(Metabolic pathways);ko00730(Thiamine metabolism);ko00230(Purine metabolism)	adk
gene-OW731_RS01555	219	96.1810139964298	342	147.639393733594	123	73.1545437948294	217	90.7390261308993	190	101.683966820888	223	88.2267902163777	206	103.373935985877	216	123.847383151839	254	125.013093583498	NZ_CP113955.1	343940	344680	-	741	menH	GO:0009234;GO:0070205	K08680	1Y7SP	H	sp|P44611|MENH_HAEIN Putative 2-succinyl-6-hydroxy-2,4-cyclohexadiene-1-carboxylate synthase OS=Haemophilus influenzae (strain ATCC 51907 / DSM 11121 / KW20 / Rd) OX=71421 GN=menH PE=3 SV=1	WP_110478653.1 2-succinyl-6-hydroxy-2,4-cyclohexadiene-1-carboxylate synthase [Avibacterium paragallinarum]	menH	-	-	A0A098DM59|PHI:717|PLSP1|5518|Fusarium_graminearum|unaffected_pathogenicity	OW731_RS01555	OW731_01555	GO:0009234//menaquinone biosynthetic process	-	GO:0070205//2-succinyl-6-hydroxy-2,4-cyclohexadiene-1-carboxylate synthase activity	ko01240(Biosynthesis of cofactors);ko01110(Biosynthesis of secondary metabolites);ko01100(Metabolic pathways);ko00130(Ubiquinone and other terpenoid-quinone biosynthesis)	menH
gene-OW731_RS01560	2508	478.142618440205	3119	584.488820319861	1729	446.391457508555	2268	411.68222593138	1927	447.677513678393	2215	380.411847244646	2195	478.148770656943	1991	495.551768406739	2414	515.755346123946	NZ_CP113955.1	344699	346405	-	1707	menD	GO:0009234;GO:0030976;GO:0070204	K02551	1Y78C	H	sp|Q9CPI4|MEND_PASMU 2-succinyl-5-enolpyruvyl-6-hydroxy-3-cyclohexene-1-carboxylate synthase OS=Pasteurella multocida (strain Pm70) OX=272843 GN=menD PE=3 SV=1	WP_035686807.1 2-succinyl-5-enolpyruvyl-6-hydroxy-3-cyclohexene-1-carboxylic-acid synthase [Avibacterium paragallinarum]	menD	-	-	Q71YZ2|PHI:10728|MenD|1639|Listeria_monocytogenes|reduced_virulence	OW731_RS01560	OW731_01560	GO:0009234//menaquinone biosynthetic process	-	GO:0030976//thiamine pyrophosphate binding;GO:0070204//2-succinyl-5-enolpyruvyl-6-hydroxy-3-cyclohexene-1-carboxylic-acid synthase activity	ko01240(Biosynthesis of cofactors);ko01110(Biosynthesis of secondary metabolites);ko01100(Metabolic pathways);ko00130(Ubiquinone and other terpenoid-quinone biosynthesis)	menD
gene-OW731_RS01565	1919	489.810662016758	2233	560.238426234312	1389	480.116314658278	2098	509.856413935362	1677	521.602861332276	2194	504.475713009538	1434	418.216349266997	1445	481.514038754233	1723	492.850369433615	NZ_CP113955.1	346421	347695	-	1275	OW731_RS01565	-	K02552	1Y83B	H	sp|Q9CPI5|MENF_PASMU Isochorismate synthase MenF OS=Pasteurella multocida (strain Pm70) OX=272843 GN=menF PE=3 SV=1	WP_046098499.1 isochorismate synthase MenF [Avibacterium paragallinarum]	menF	VFG016150(gi:70730850) (pchA) salicylate biosynthesis isochorismate synthase [Pyochelin (CVF553)] [Pseudomonas fluorescens Pf-5]	-	Q51508|PHI:5057__PHI:6988|PchA|287|Pseudomonas_aeruginosa|unaffected_pathogenicity__loss_of_pathogenicity	OW731_RS01565	OW731_01565	-	-	-	ko01240(Biosynthesis of cofactors);ko01110(Biosynthesis of secondary metabolites);ko01100(Metabolic pathways);ko00130(Ubiquinone and other terpenoid-quinone biosynthesis)	menF
gene-OW731_RS01570	2286	612.298777890209	2662	700.851695410801	1692	613.731598131292	2068	527.383872009545	1738	567.270999099046	1920	463.274904414715	2361	722.573032806854	2218	775.597776294036	2316	695.188006324752	NZ_CP113955.1	347903	349117	+	1215	OW731_RS01570	GO:0003824;GO:0009058;GO:0030170	K14260	1Y6YQ	E	sp|P71348|ALAA_HAEIN Glutamate-pyruvate aminotransferase AlaA OS=Haemophilus influenzae (strain ATCC 51907 / DSM 11121 / KW20 / Rd) OX=71421 GN=alaA PE=3 SV=1	WP_017806013.1 pyridoxal phosphate-dependent aminotransferase [Avibacterium paragallinarum]	alaA	-	-	A0A0K0GPI8|PHI:9989|AspC_(PXO_02420)|347|Xanthomonas_oryzae|reduced_virulence	OW731_RS01570	OW731_01570	GO:0009058//biosynthetic process	-	GO:0003824//catalytic activity;GO:0030170//pyridoxal phosphate binding	ko01230(Biosynthesis of amino acids);ko01210(2-Oxocarboxylic acid metabolism);ko01110(Biosynthesis of secondary metabolites);ko01100(Metabolic pathways);ko00290(Valine, leucine and isoleucine biosynthesis);ko00250(Alanine, aspartate and glutamate metabolism);ko00220(Arginine biosynthesis)	alaA
gene-OW731_RS01575	1435	152.763607915203	1544	161.564600971578	1116	160.88781689471	1474	149.401388167154	1138	147.626359680884	1657	158.90621893868	880	107.040782062607	1110	154.269059348034	1341	159.982814510062	NZ_CP113955.1	349167	352223	-	3057	OW731_RS01575	GO:0003677;GO:0004386;GO:0005524;GO:0009035;GO:0009307;GO:0016887	K01153	1Y842	L	sp|P10486|T1R1_ECOLX Type I restriction enzyme EcoR124I/EcoR124II endonuclease subunit OS=Escherichia coli OX=562 GN=hsdR PE=1 SV=2	WP_110478575.1 type I restriction endonuclease subunit R [Avibacterium paragallinarum]	hsdR	-	-	B8F4W8|PHI:3317|HsdR|738|Glaesserella_parasuis|reduced_virulence	OW731_RS01575	OW731_01575	GO:0009307//DNA restriction-modification system	-	GO:0009035//type I site-specific deoxyribonuclease activity;GO:0016887//ATP hydrolysis activity;GO:0003677//DNA binding;GO:0004386//helicase activity;GO:0005524//ATP binding	-	hsdR
gene-OW731_RS01580	146	56.7663332308678	198	75.6718039566447	146	76.8744108846676	169	62.5624625106475	163	77.228790571133	216	75.655780761274	56	24.8785238987481	75	38.0703699204801	158	68.8448761068721	NZ_CP113955.1	352242	353078	-	837	OW731_RS01580	-	-	1RY0M	-	-	WP_110478576.1 ATP F0F1 synthase synthase [Avibacterium paragallinarum]	-	-	-	-	OW731_RS01580	OW731_01580	-	-	-	-	-
gene-OW731_RS01585	659	183.771433499324	665	182.282570526552	716	270.393700319836	711	188.777979126795	613	208.30836287806	769	193.183178831192	514	163.777524707302	528	192.226986588715	549	171.570051709442	NZ_CP113955.1	353639	354805	-	1167	OW731_RS01585	GO:0003677;GO:0006304	-	1Y92C	V	sp|P10485|T1S1_ECOLX Type I restriction enzyme EcoR124I/EcoR124II specificity subunit OS=Escherichia coli OX=562 GN=hsdS PE=1 SV=2	WP_110478578.1 restriction endonuclease subunit S [Avibacterium paragallinarum]	hsdS	-	-	-	OW731_RS01585	OW731_01585	GO:0006304//DNA modification	-	GO:0003677//DNA binding	-	hsdS
gene-OW731_RS01590	199	40.9623299018873	219	44.3104948302278	140	39.0256880397587	210	41.156649545814	134	33.61166417495	180	33.3775503358562	75	17.6397096971166	112	30.0979865724266	214	49.3653132471465	NZ_CP113955.1	354805	356385	-	1581	OW731_RS01590	-	-	1PF1D	K	sp|O50224|RECG_ACIFR ATP-dependent DNA helicase RecG OS=Acidithiobacillus ferrooxidans OX=920 GN=recG PE=3 SV=1	WP_110478579.1 Fic family protein [Avibacterium paragallinarum]	recG	-	-	-	OW731_RS01590	OW731_01590	-	-	-	-	recG
gene-OW731_RS01595	267	56.1311253765402	390	80.5912711271877	152	43.2739993734335	242	48.4392039791053	173	44.3192328256156	215	40.7175208958245	132	31.7077200354061	172	47.2072587013954	272	64.0822779658315	NZ_CP113955.1	356382	357929	-	1548	OW731_RS01595	GO:0003677;GO:0009007;GO:0009307	K03427	22WYX	V	sp|Q47163|T1MP_ECOLX Type I restriction enzyme EcoprrI methylase subunit OS=Escherichia coli OX=562 GN=hsdM PE=3 SV=1	WP_110478580.1 type I restriction-modification system subunit M [Avibacterium paragallinarum]	hsdM	-	-	-	OW731_RS01595	OW731_01595	GO:0009307//DNA restriction-modification system	-	GO:0003677//DNA binding;GO:0009007//site-specific DNA-methyltransferase (adenine-specific) activity	-	hsdM
gene-OW731_RS01600	676	303.02155305883	731	322.08842025949	566	343.58501416397	647	276.134231385019	533	291.14388681898	771	311.337606056338	324	165.947391259684	405	237.011650091716	523	262.72721484691	NZ_CP113955.1	357978	358703	-	726	fadR	GO:0000062;GO:0003677;GO:0003700;GO:0006355;GO:0019217	K03603	1Y7JX	K	sp|Q4QNB9|FADR_HAEI8 Fatty acid metabolism regulator protein OS=Haemophilus influenzae (strain 86-028NP) OX=281310 GN=fadR PE=3 SV=1	WP_017806014.1 fatty acid metabolism transcriptional regulator FadR [Avibacterium paragallinarum]	fadR	-	-	A5F6Z2|PHI:6702|GntR|666|Vibrio_cholerae|reduced_virulence	OW731_RS01600	OW731_01600	GO:0006355//regulation of transcription, DNA-templated;GO:0019217//regulation of fatty acid metabolic process	-	GO:0000062//fatty-acyl-CoA binding;GO:0003677//DNA binding;GO:0003700//DNA-binding transcription factor activity	-	fadR
gene-OW731_RS01605	634	133.803763390481	663	137.538254927566	461	131.75616776258	577	115.942864899403	481	123.702304383465	534	101.524464552702	626	150.956563125763	663	182.675559449563	641	151.605043565937	NZ_CP113955.1	358835	360376	+	1542	nhaB	GO:0006814;GO:0015385;GO:0016020	K03314	1Y7I6	P	sp|Q9CPJ1|NHAB_PASMU Na(+)/H(+) antiporter NhaB OS=Pasteurella multocida (strain Pm70) OX=272843 GN=nhaB PE=3 SV=1	WP_017806015.1 Na(+)/H(+) antiporter NhaB [Avibacterium paragallinarum]	nhaB	-	-	-	OW731_RS01605	OW731_01605	GO:0006814//sodium ion transport	GO:0016020//membrane	GO:0015385//sodium:proton antiporter activity	-	nhaB
gene-OW731_RS01610	590	359.562340816267	498	298.320048386793	452	373.036717248102	558	323.776653433369	447	331.958163593359	496	272.304139743761	731	509.023883489745	544	432.821607868973	543	370.850241628602	NZ_CP113955.1	360389	360922	+	534	dsbB	GO:0006457;GO:0015035;GO:0016020	K03611	1Y8GJ	O	sp|Q9L6B3|DSBB_PASMU Disulfide bond formation protein B OS=Pasteurella multocida (strain Pm70) OX=272843 GN=dsbB PE=3 SV=1	WP_017806016.1 disulfide bond formation protein DsbB [Avibacterium paragallinarum]	dsbB	-	-	-	OW731_RS01610	OW731_01610	GO:0006457//protein folding	GO:0016020//membrane	GO:0015035//protein-disulfide reductase activity	-	dsbB
gene-OW731_RS01615	311	139.986300463513	421	186.267958023042	267	162.752387029829	327	140.13997746652	276	151.386752262799	354	143.541932585446	218	112.119263527686	300	176.292667349609	370	186.639439059625	NZ_CP113955.1	361078	361800	-	723	OW731_RS01615	GO:0005886	-	1Y6V9	P	sp|P43932|Y056_HAEIN UPF0053 protein HI_0056 OS=Haemophilus influenzae (strain ATCC 51907 / DSM 11121 / KW20 / Rd) OX=71421 GN=HI_0056 PE=3 SV=1	WP_017806017.1 TerC family protein [Avibacterium paragallinarum]	HI_0056	-	-	Q882D7|PHI:3118|PSPTO_2691|317|Pseudomonas_syringae|unaffected_pathogenicity	OW731_RS01615	OW731_01615	-	GO:0005886//plasma membrane	-	-	HI_0056
gene-OW731_RS01620	163	79.2911891498303	232	110.931841430124	118	77.7338704817565	257	119.030866065247	148	87.7309202526403	123	53.900502997522	142	78.926758473783	127	80.6545541041777	143	77.956065789745	NZ_CP113955.1	361940	362608	-	669	mutH	GO:0004519;GO:0006304	K03573	1Y6YE	L	sp|Q0I5D2|MUTH_HISS1 DNA mismatch repair protein MutH OS=Histophilus somni (strain 129Pt) OX=205914 GN=mutH PE=3 SV=1	WP_017806018.1 DNA mismatch repair endonuclease MutH [Avibacterium paragallinarum]	mutH	-	-	-	OW731_RS01620	OW731_01620	GO:0006304//DNA modification	-	GO:0004519//endonuclease activity	ko03430(Mismatch repair)	mutH
gene-OW731_RS01625	142	85.5771913980411	161	95.3732256433368	97	79.164847099382	168	96.3980191584178	94	69.0321152528471	128	69.4912356622072	92	63.3513840707407	81	63.7297992468837	113	76.3175952539155	NZ_CP113955.1	362630	363169	-	540	OW731_RS01625	GO:0003677;GO:0003908;GO:0006281;GO:0032259;GO:0046872	K00567	1YAVC	H	sp|P44687|OGT_HAEIN Methylated-DNA--protein-cysteine methyltransferase OS=Haemophilus influenzae (strain ATCC 51907 / DSM 11121 / KW20 / Rd) OX=71421 GN=ogt PE=3 SV=2	WP_017806019.1 methylated-DNA--[protein]-cysteine S-methyltransferase [Avibacterium paragallinarum]	ogt	-	-	A0A0E0SLE9|PHI:1653|GzWing026|5518|Fusarium_graminearum|unaffected_pathogenicity	OW731_RS01625	OW731_01625	GO:0032259//methylation;GO:0006281//DNA repair	-	GO:0046872//metal ion binding;GO:0003677//DNA binding;GO:0003908//methylated-DNA-[protein]-cysteine S-methyltransferase activity	-	ogt
gene-OW731_RS01630	84	85.1604010753179	71	70.7534581599724	83	113.953445964425	159	153.477487111366	64	79.0664115840921	72	65.7568935588643	55	63.7117739029188	37	48.972016036027	56	63.6242957703637	NZ_CP113955.1	363216	363536	-	321	OW731_RS01630	GO:0003677	K21498	1Y91S	K	sp|Q57089|Y1251_HAEIN Uncharacterized HTH-type transcriptional regulator HI_1251 OS=Haemophilus influenzae (strain ATCC 51907 / DSM 11121 / KW20 / Rd) OX=71421 GN=HI_1251 PE=3 SV=1	WP_046098498.1 HigA family addiction module antitoxin [Avibacterium paragallinarum]	HI_1251	VFG016798(gi:49475157) (vapA2) Virulence-associated protein A [Virulence-associated proteins (CVF607)] [Bartonella henselae str. Houston-1]	-	-	OW731_RS01630	OW731_01630	-	-	GO:0003677//DNA binding	-	HI_1251
gene-OW731_RS01635	28	29.7783101799314	49	51.2234715731477	36	51.8484141099652	96	97.2080865463036	47	60.9106899289827	37	35.4481946622473	32	38.8857600434214	33	45.8188099160602	53	63.1676087734126	NZ_CP113955.1	363546	363851	-	306	OW731_RS01635	-	-	1Y9B6	S	sp|P44138|Y1250_HAEIN Uncharacterized protein HI_1250 OS=Haemophilus influenzae (strain ATCC 51907 / DSM 11121 / KW20 / Rd) OX=71421 GN=HI_1250 PE=4 SV=1	WP_017806021.1 type II toxin-antitoxin system RelE/ParE family toxin [Avibacterium paragallinarum]	HI_1250	-	-	-	OW731_RS01635	OW731_01635	-	-	-	-	HI_1250
gene-OW731_RS01640	3664	879.344840939113	2986	704.408307024414	1179	383.185016226413	3451	788.565654509402	3031	886.427731115805	3312	716.051836497191	5945	1630.25000226288	4805	1505.51467739074	4438	1193.62416384677	NZ_CP113955.1	363963	365318	-	1356	OW731_RS01640	-	K06076	1Y7UG	I	sp|P43838|OPP11_HAEIN Outer membrane protein P1 OS=Haemophilus influenzae (strain ATCC 51907 / DSM 11121 / KW20 / Rd) OX=71421 GN=ompP1 PE=1 SV=1	WP_194742916.1 outer membrane protein transport protein [Avibacterium paragallinarum]	ompP1	-	-	-	OW731_RS01640	OW731_01640	-	-	-	-	ompP1
gene-OW731_RS01645	247	98.1468794705904	350	136.70314234592	145	78.0258490726888	203	76.800619659179	196	94.9050356994952	220	78.7503700842321	109	49.4885393959202	224	116.202482957281	362	161.199860830015	NZ_CP113955.1	365756	366574	-	819	OW731_RS01645	-	-	1Y84T	-	sp|P44133|Y1241_HAEIN Uncharacterized protein HI_1241 OS=Haemophilus influenzae (strain ATCC 51907 / DSM 11121 / KW20 / Rd) OX=71421 GN=HI_1241 PE=4 SV=1	WP_017806023.1 hypothetical protein [Avibacterium paragallinarum]	HI_1241	-	-	-	OW731_RS01645	OW731_01645	-	-	-	-	HI_1241
gene-OW731_RS01650	216	104.603911014708	199	94.7279542630969	153	100.340569270848	262	120.804915590747	133	78.4873118898727	192	83.7617572714105	145	80.2344295538787	121	76.5010486991362	183	99.3165924329952	NZ_CP113955.1	366737	367408	+	672	OW731_RS01650	GO:0016020	-	1Y78U	S	sp|P45122|Y1240_HAEIN UPF0126 membrane protein HI_1240 OS=Haemophilus influenzae (strain ATCC 51907 / DSM 11121 / KW20 / Rd) OX=71421 GN=HI_1240 PE=3 SV=1	WP_046097465.1 trimeric intracellular cation channel family protein [Avibacterium paragallinarum]	HI_1240	-	-	-	OW731_RS01650	OW731_01650	-	GO:0016020//membrane	-	-	HI_1240
gene-OW731_RS01655	1071	276.619231350006	1274	323.439634790447	684	239.243396535982	948	233.125821842296	762	239.828898887551	805	187.300596120793	809	238.748150838024	764	257.616754627615	936	270.922639030335	NZ_CP113955.1	367417	368676	+	1260	proA	GO:0004350;GO:0006561	K00147	1Y7HN	E	sp|Q9CM98|PROA_PASMU Gamma-glutamyl phosphate reductase OS=Pasteurella multocida (strain Pm70) OX=272843 GN=proA PE=3 SV=1	WP_110478584.1 glutamate-5-semialdehyde dehydrogenase [Avibacterium paragallinarum]	proA	-	-	A5ICA4|PHI:11263|ProA|446|Legionella_pneumophila|reduced_virulence	OW731_RS01655	OW731_01655	GO:0006561//proline biosynthetic process	-	GO:0004350//glutamate-5-semialdehyde dehydrogenase activity	ko01230(Biosynthesis of amino acids);ko01110(Biosynthesis of secondary metabolites);ko01100(Metabolic pathways);ko00332(Carbapenem biosynthesis);ko00330(Arginine and proline metabolism)	proA
gene-OW731_RS01660	784	187.741399280098	1443	339.65751619432	670	217.274995111296	842	191.975241559574	630	183.839224782135	770	166.105913058463	782	213.968250834952	876	273.864626638558	1023	274.534020786809	NZ_CP113955.1	368873	370231	+	1359	lysC	GO:0004072;GO:0009089	K00928	1Y79C	E	sp|P08660|AK3_ECOLI Lysine-sensitive aspartokinase 3 OS=Escherichia coli (strain K12) OX=83333 GN=lysC PE=1 SV=2	WP_110478585.1 lysine-sensitive aspartokinase 3 [Avibacterium paragallinarum]	lysC	-	-	W7MS01|PHI:3389|FVEG_12521|117187|Fusarium_verticillioides|unaffected_pathogenicity	OW731_RS01660	OW731_01660	GO:0009089//lysine biosynthetic process via diaminopimelate	-	GO:0004072//aspartate kinase activity	ko01230(Biosynthesis of amino acids);ko01210(2-Oxocarboxylic acid metabolism);ko01120(Microbial metabolism in diverse environments);ko01110(Biosynthesis of secondary metabolites);ko01100(Metabolic pathways);ko00300(Lysine biosynthesis);ko00270(Cysteine and methionine metabolism);ko00261(Monobactam biosynthesis);ko00260(Glycine, serine and threonine metabolism)	lysC
gene-OW731_RS01665	231	54.5935686632076	243	56.4503564275505	155	49.6080505373124	234	52.6543802125811	143	41.1831142309434	176	37.4707643276608	113	30.5145200340737	135	41.6534635600547	185	48.9979355265464	NZ_CP113955.1	370304	371680	-	1377	OW731_RS01665	-	K21028	1Y89H	P	sp|P78067|YNJE_ECOLI Thiosulfate sulfurtransferase YnjE OS=Escherichia coli (strain K12) OX=83333 GN=ynjE PE=1 SV=2	WP_194742917.1 rhodanese-like domain-containing protein [Avibacterium paragallinarum]	ynjE	-	-	-	OW731_RS01665	OW731_01665	-	-	-	ko04122(Sulfur relay system)	ynjE
gene-OW731_RS01670	447	143.037534170227	587	184.633925529507	254	110.0695438185	463	141.062840930302	361	140.767804215465	415	119.630238384192	211	77.1477993781817	338	141.204012752846	456	163.524896714475	NZ_CP113955.1	371709	372725	-	1017	OW731_RS01670	-	K07112	1YAXJ	S	sp|P33015|TSUA_ECOLI Thiosulfate transporter TsuA OS=Escherichia coli (strain K12) OX=83333 GN=tsuA PE=1 SV=1	WP_110478586.1 YeeE/YedE family protein [Avibacterium paragallinarum]	tsuA	-	-	-	OW731_RS01670	OW731_01670	-	-	-	-	tsuA
gene-OW731_RS01675	7194	1802.29022354928	7820	1925.71475070017	4938	1675.31446146079	7159	1707.6379556791	5506	1680.90877069411	6526	1472.82701911954	9409	2693.37210286896	7827	2559.9853153983	7762	2179.23708608311	NZ_CP113955.1	373043	374341	+	1299	purA	GO:0004019;GO:0009152	K01939	1Y7B7	F	sp|Q0I4Q5|PURA_HISS1 Adenylosuccinate synthetase OS=Histophilus somni (strain 129Pt) OX=205914 GN=purA PE=3 SV=1	WP_110478587.1 adenylosuccinate synthase [Avibacterium paragallinarum]	purA	-	-	P65882|PHI:2625__PHI:9416|PurA|28901|Salmonella_enterica|reduced_virulence__loss_of_pathogenicity	OW731_RS01675	OW731_01675	GO:0009152//purine ribonucleotide biosynthetic process	-	GO:0004019//adenylosuccinate synthase activity	ko01240(Biosynthesis of cofactors);ko01232(Nucleotide metabolism);ko01100(Metabolic pathways);ko00250(Alanine, aspartate and glutamate metabolism);ko00230(Purine metabolism)	purA
gene-OW731_RS01680	212	93.4852176728858	211	91.4577364524045	116	69.271729420631	186	78.092471966314	250	134.338574051986	205	81.4350417916491	181	91.1977771750058	181	104.201388109178	198	97.8472945841264	NZ_CP113955.1	374406	375143	-	738	OW731_RS01680	-	-	1S2KJ	S	-	WP_110478588.1 carbohydrate-binding family 9-like protein [Avibacterium paragallinarum]	-	-	-	-	OW731_RS01680	OW731_01680	-	-	-	-	-
gene-OW731_RS01685	139	89.7527384632372	113	71.7203271807702	110	96.187038080987	216	132.793189657004	175	137.697038403285	140	81.4350417916491	144	106.241451547205	89	75.0258218647176	127	91.899506295012	NZ_CP113955.1	375173	375676	-	504	OW731_RS01685	-	-	1YA5U	S	sp|P42603|YGJV_ECOLI Inner membrane protein YgjV OS=Escherichia coli (strain K12) OX=83333 GN=ygjV PE=1 SV=1	WP_110478589.1 YgjV family protein [Avibacterium paragallinarum]	ygjV	-	-	-	OW731_RS01685	OW731_01685	-	-	-	-	ygjV
gene-OW731_RS01690	979	335.016054297836	1204	404.986293501263	817	378.613366757785	636	207.218815405882	545	227.265269692741	851	262.339005292215	679	265.491913356396	681	304.241102608677	1736	665.746968676014	NZ_CP113955.1	376056	377006	-	951	OW731_RS01690	-	K01635	1Y7K8	G	sp|Q837X9|LACD1_ENTFA Tagatose 1,6-diphosphate aldolase 1 OS=Enterococcus faecalis (strain ATCC 700802 / V583) OX=226185 GN=lacD1 PE=3 SV=1	WP_110478590.1 tagatose 1,6-diphosphate aldolase [Avibacterium paragallinarum]	lacD1	-	-	-	OW731_RS01690	OW731_01690	-	-	-	ko02024(Quorum sensing);ko01100(Metabolic pathways);ko00052(Galactose metabolism)	lacD1
gene-OW731_RS01695	828	232.092743129964	1375	378.847855726096	683	259.264399754869	342	91.2738719606281	328	112.036287990766	825	208.322199932126	233	74.6252400833295	339	124.056284494365	799	250.98892203284	NZ_CP113955.1	377040	378200	-	1161	nagA	GO:0006044;GO:0008448	K02079	1Y82M	G	sp|Q8XAC3|AGAA_ECO57 N-acetylgalactosamine-6-phosphate deacetylase OS=Escherichia coli O157:H7 OX=83334 GN=agaA PE=1 SV=2	WP_110478591.1 N-acetylglucosamine-6-phosphate deacetylase [Avibacterium paragallinarum]	agaA	-	-	G4NB58|PHI:5471|MoDac|318829|Magnaporthe_oryzae|reduced_virulence	OW731_RS01695	OW731_01695	GO:0006044//N-acetylglucosamine metabolic process	-	GO:0008448//N-acetylglucosamine-6-phosphate deacetylase activity	ko01100(Metabolic pathways);ko00052(Galactose metabolism)	agaA
gene-OW731_RS01700	1131	475.537848695633	1707	705.483588790305	932	530.675887053158	462	184.94968792022	461	236.19845471224	1072	406.038906049525	143	68.7000600767132	256	140.523932878572	571	269.051328812425	NZ_CP113955.1	378213	378986	-	774	agaR	-	K02468	1YAXH	K	sp|P0ACK4|AGAR_ECO57 Putative aga operon transcriptional repressor OS=Escherichia coli O157:H7 OX=83334 GN=agaR PE=3 SV=1	WP_017806047.1 transcriptional repressor AgaR [Avibacterium paragallinarum]	agaR	-	-	A0A0F6B5P8|PHI:10058|STM14_RS15225|28901|Salmonella_enterica|unaffected_pathogenicity	OW731_RS01700	OW731_01700	-	-	-	-	agaR
gene-OW731_RS01705	145	57.828414858349	187	73.3070600829996	59	31.8651711717494	136	51.6417959777238	123	59.7767143186027	106	38.0828577790359	105	47.8477125534287	142	73.9348978190971	123	54.9736972579935	NZ_CP113955.1	379118	379933	-	816	OW731_RS01705	-	-	1R9PT	S	-	WP_133247360.1 carbohydrate-binding protein [Avibacterium paragallinarum]	-	-	-	-	OW731_RS01705	OW731_01705	-	-	-	-	-
gene-OW731_RS01710	1005	201.516673920304	1291	254.449778705165	493	133.869857872957	907	173.157519230298	1060	259.002784249877	817	147.576552629451	1246	285.470714847419	1322	346.070218132595	685	153.926021867204	NZ_CP113955.1	379981	381603	-	1623	OW731_RS01710	-	K01138	1Y9QS	P	sp|P77318|YDEN_ECOLI Uncharacterized sulfatase YdeN OS=Escherichia coli (strain K12) OX=83333 GN=ydeN PE=3 SV=2	WP_268815469.1 sulfatase [Avibacterium paragallinarum]	ydeN	VFG001444(gb|AAG10151) (aslA) putative arylsulfatase [AslA (VF0238)] [Escherichia coli O18:K1:H7 str. RS218]	-	Q8ZM34|PHI:8810|STM3122|28901|Salmonella_enterica|reduced_virulence	OW731_RS01710	OW731_01710	-	-	-	-	ydeN
gene-OW731_RS01715	155	42.1406269195056	209	55.8529981584759	96	35.3452848067933	151	39.0872741485528	158	52.3455809148129	151	36.9825302572602	165	51.2568406587392	196	69.5685917704774	163	49.6630568622858	NZ_CP113955.1	381621	382817	-	1197	OW731_RS01715	GO:0016491;GO:0018209;GO:0046500;GO:0051539	K06871	1Y7H7	C	sp|P76134|YDEM_ECOLI Anaerobic sulfatase-maturating enzyme homolog YdeM OS=Escherichia coli (strain K12) OX=83333 GN=ydeM PE=3 SV=2	WP_110478593.1 anaerobic sulfatase maturase [Avibacterium paragallinarum]	ydeM	-	-	-	OW731_RS01715	OW731_01715	GO:0018209//peptidyl-serine modification;GO:0046500//S-adenosylmethionine metabolic process	-	GO:0051539//4 iron, 4 sulfur cluster binding;GO:0016491//oxidoreductase activity	-	ydeM
gene-OW731_RS01720	287	146.165367573325	308	154.185741395229	154	106.212165993653	261	126.558767607379	256	158.875230788692	220	100.933572924861	214	124.530277322154	207	137.632430298434	156	89.035609071002	NZ_CP113955.1	382941	383579	-	639	OW731_RS01720	-	-	1Y8DB	G	-	WP_035686857.1 MULTISPECIES: RpiB/LacA/LacB family sugar-phosphate isomerase [Avibacterium]	-	-	-	-	OW731_RS01720	OW731_01720	-	-	-	-	-
gene-OW731_RS01725	253	78.638873567674	295	90.1300660567226	149	62.7182583288166	241	71.3219073388621	251	95.0701386064632	201	56.2811807454033	255	90.5639880667434	268	108.752538670263	198	68.9697262684674	NZ_CP113955.1	383615	384661	-	1047	OW731_RS01725	-	-	1T1DP	S	sp|L7P9J4|UH105_NONUL Unsaturated 3S-rhamnoglycuronyl hydrolase OS=Nonlabens ulvanivorans OX=906888 GN=IL45_01505 PE=1 SV=1	WP_110478594.1 glycoside hydrolase family 105 protein [Avibacterium paragallinarum]	IL45_01505	-	-	-	OW731_RS01725	OW731_01725	-	-	-	-	IL45_01505
gene-OW731_RS01730	51	38.1543767379319	58	42.651380411927	36	36.4726775118376	82	58.4086520023911	53	48.317415958339	39	26.2838617644771	52	44.4504463944627	55	53.718604729174	37	31.0207619402549	NZ_CP113955.1	384679	385113	-	435	agaF	-	K02744	1S5MC	G	sp|P69799|PTNAB_ECO57 PTS system mannose-specific EIIAB component OS=Escherichia coli O157:H7 OX=83334 GN=manX PE=3 SV=2	WP_110478595.1 PTS galactosamine/N-acetylgalactosamine transporter subunit IIA [Avibacterium paragallinarum]	manX	-	-	-	OW731_RS01730	OW731_01730	-	-	-	ko02060(Phosphotransferase system (PTS));ko01100(Metabolic pathways);ko00052(Galactose metabolism)	manX
gene-OW731_RS01735	417	155.448041874473	368	134.842852161419	215	108.53720135849	479	170.009761328726	332	150.813745979021	283	95.0355333073678	561	238.951993256514	420	204.402563449341	312	130.340788536931	NZ_CP113955.1	385188	386060	-	873	OW731_RS01735	GO:0009401;GO:0016301;GO:0016310;GO:1902495	K02747	1Y7CH	G	sp|P42911|PTPD_ECOLI N-acetylgalactosamine permease IID component OS=Escherichia coli (strain K12) OX=83333 GN=agaD PE=3 SV=1	WP_017806042.1 PTS system mannose/fructose/sorbose family transporter subunit IID [Avibacterium paragallinarum]	agaD	-	-	-	OW731_RS01735	OW731_01735	GO:0009401//phosphoenolpyruvate-dependent sugar phosphotransferase system;GO:0016310//phosphorylation	GO:1902495//transmembrane transporter complex	GO:0016301//kinase activity	ko02060(Phosphotransferase system (PTS));ko01100(Metabolic pathways);ko00052(Galactose metabolism)	agaD
gene-OW731_RS01740	201	85.1722817116287	228	94.9659641984313	82	47.0551362430283	178	71.8143725315222	196	101.207323226415	121	46.188937766201	195	94.4137899491762	190	105.109911952326	138	65.5326695971813	NZ_CP113955.1	386050	386817	-	768	agaW	-	K02746	1YAFQ	G	sp|P42910|PTPC1_ECOLI N-acetylgalactosamine permease IIC component 1 OS=Escherichia coli (strain K12) OX=83333 GN=agaC PE=1 SV=1	WP_110478596.1 PTS N-acetylgalactosamine transporter subunit IIC [Avibacterium paragallinarum]	agaC	-	-	-	OW731_RS01740	OW731_01740	-	-	-	ko02060(Phosphotransferase system (PTS));ko01100(Metabolic pathways);ko00052(Galactose metabolism)	agaC
gene-OW731_RS01745	36	23.9583599870088	25	16.3540569064137	21	18.9262615922879	65	41.1867084484914	25	20.2744105624469	24	14.3885227214693	38	28.8959367193829	35	30.4095838260522	23	17.153745825029	NZ_CP113955.1	386837	387325	-	489	agaV	-	K02745	1RQ2P	G	sp|P42904|PTPB2_ECOLI N-acetylgalactosamine-specific phosphotransferase enzyme IIB component 2 OS=Escherichia coli (strain K12) OX=83333 GN=agaV PE=4 SV=1	WP_110478597.1 PTS N-acetylgalactosamine transporter subunit IIB [Avibacterium paragallinarum]	agaV	-	-	-	OW731_RS01745	OW731_01745	-	-	-	ko02060(Phosphotransferase system (PTS));ko01100(Metabolic pathways);ko00052(Galactose metabolism)	agaV
gene-OW731_RS01750	251	70.3566165768369	240	66.1261711812822	146	55.4210869168534	178	47.5051146461749	198	67.6316616529625	157	39.6443459264772	220	70.4616000786802	166	60.7473251506328	203	63.7681491522735	NZ_CP113955.1	387340	388500	-	1161	OW731_RS01750	GO:0097367;GO:1901135	K02082	1RRU0	G	sp|P42907|AGAS_ECOLI Putative D-galactosamine-6-phosphate deaminase AgaS OS=Escherichia coli (strain K12) OX=83333 GN=agaS PE=1 SV=1	WP_017806039.1 SIS domain-containing protein [Avibacterium paragallinarum]	agaS	-	-	-	OW731_RS01750	OW731_01750	GO:1901135//carbohydrate derivative metabolic process	-	GO:0097367//carbohydrate derivative binding	ko01100(Metabolic pathways);ko00052(Galactose metabolism)	agaS
gene-OW731_RS01755	262	66.4048365527777	221	55.0581487794151	192	65.9007880276193	204	49.2286279413816	180	55.5935706450648	221	50.4592829045452	267	77.3229256003606	273	90.3335160664551	206	58.5116291459595	NZ_CP113955.1	388516	389799	-	1284	kbaZ	-	K16371	1Y6UT	G	sp|A8AQ21|KBAZ_CITK8 D-tagatose-1,6-bisphosphate aldolase subunit KbaZ OS=Citrobacter koseri (strain ATCC BAA-895 / CDC 4225-83 / SGSC4696) OX=290338 GN=kbaZ PE=3 SV=2	WP_110478598.1 tagatose-bisphosphate aldolase subunit KbaZ [Avibacterium paragallinarum]	kbaZ	-	-	-	OW731_RS01755	OW731_01755	-	-	-	ko01100(Metabolic pathways);ko00052(Galactose metabolism)	kbaZ
gene-OW731_RS01760	238	49.7452696069375	322	66.1548385965342	148	41.8916537895544	216	42.985078732903	213	54.2510412576181	209	39.3524248195484	246	58.7500897765854	316	86.2282875701788	227	53.1712950717852	NZ_CP113955.1	390097	391653	+	1557	OW731_RS01760	-	K01138	1YAQS	P	sp|Q8A2F6|ENDSF_BACTN Endo-4-O-sulfatase OS=Bacteroides thetaiotaomicron (strain ATCC 29148 / DSM 2079 / JCM 5827 / CCUG 10774 / NCTC 10582 / VPI-5482 / E50) OX=226186 GN=BT_3349 PE=1 SV=1	WP_110478599.1 sulfatase [Avibacterium paragallinarum]	BT_3349	VFG001444(gb|AAG10151) (aslA) putative arylsulfatase [AslA (VF0238)] [Escherichia coli O18:K1:H7 str. RS218]	-	-	OW731_RS01760	OW731_01760	-	-	-	-	BT_3349
gene-OW731_RS01765	1582	345.296582629668	1474	316.238102249399	1803	532.932844025668	2071	430.382935492418	1636	435.133723610994	2031	399.343025864401	1721	429.205488527558	1101	313.733552295189	1083	264.905397318393	NZ_CP113955.1	391671	393161	+	1491	OW731_RS01765	-	-	1RNTP	S	-	WP_226537643.1 DUF2264 domain-containing protein [Avibacterium paragallinarum]	-	-	-	-	OW731_RS01765	OW731_01765	-	-	-	-	-
gene-OW731_RS01770	579	245.347020452901	799	332.797392081345	421	241.587955589206	709	286.047135532861	599	309.30197251338	653	249.267573234126	777	376.202639951333	806	445.887310703023	711	337.635710750695	NZ_CP113955.1	393296	394063	+	768	kduD	GO:0000272;GO:0016491;GO:0051287	K00065	1Y7CA	IQ	sp|P37769|KDUD_ECOLI 2-dehydro-3-deoxy-D-gluconate 5-dehydrogenase OS=Escherichia coli (strain K12) OX=83333 GN=kduD PE=1 SV=2	WP_264181059.1 2-dehydro-3-deoxy-D-gluconate 5-dehydrogenase KduD [Avibacterium paragallinarum]	kduD	VFG038840(gi:507521851) (flmH) flagellar-related 3-oxoacyl-ACP reductase [Polar flagella (VF0473)] [Aeromonas hydrophila ML09-119]	-	A0A518VKX7|PHI:10587|KduD|554|Pectobacterium_carotovorum|unaffected_pathogenicity	OW731_RS01770	OW731_01770	GO:0000272//polysaccharide catabolic process	-	GO:0016491//oxidoreductase activity;GO:0051287//NAD binding	ko01100(Metabolic pathways);ko00040(Pentose and glucuronate interconversions)	kduD
gene-OW731_RS01775	1216	501.556676838302	1463	593.146098314156	907	506.622748518095	1102	432.770031691647	1094	549.866682937895	1335	496.04158536206	901	424.629172945641	1005	541.178269903829	1238	572.247145811855	NZ_CP113955.1	394113	394901	-	789	kdgR	GO:0003700;GO:0006355	K19333	1Y6TP	K	sp|P37728|KDGR_DICCH HTH-type transcriptional regulator KdgR OS=Dickeya chrysanthemi OX=556 GN=kdgR PE=1 SV=2	WP_110478600.1 DNA-binding transcriptional regulator KdgR [Avibacterium paragallinarum]	kdgR	VFG049118(gb|YP_002918201.1) (allR) DNA-binding transcriptional repressor AllR [Allantion utilization (VF0572)] [Klebsiella pneumoniae subsp. pneumoniae NTUH-K2044]	-	U6ZHA8|PHI:4175|KdgR|1089444|Dickeya_solani|unaffected_pathogenicity	OW731_RS01775	OW731_01775	GO:0006355//regulation of transcription, DNA-templated	-	GO:0003700//DNA-binding transcription factor activity	-	kdgR
gene-OW731_RS01780	58	20.0373615814916	113	38.3726591285649	35	16.3746318447077	55	18.0910750240434	47	19.7862750724721	53	16.4944861718117	59	23.2896600260062	50	22.5512382331506	74	28.6497482887705	NZ_CP113955.1	395061	396002	+	942	OW731_RS01780	GO:0005829;GO:0005975;GO:0019200	K00874	1Y8A6	G	sp|P44482|KDGK_HAEIN 2-dehydro-3-deoxygluconokinase OS=Haemophilus influenzae (strain ATCC 51907 / DSM 11121 / KW20 / Rd) OX=71421 GN=kdgK PE=3 SV=1	WP_110478601.1 sugar kinase [Avibacterium paragallinarum]	kdgK	-	-	Q4UYV4|PHI:3946|XC_0690|339|Xanthomonas_campestris|reduced_virulence	OW731_RS01780	OW731_01780	GO:0005975//carbohydrate metabolic process	GO:0005829//cytosol	GO:0019200//carbohydrate kinase activity	ko01200(Carbon metabolism);ko01120(Microbial metabolism in diverse environments);ko01100(Metabolic pathways);ko00030(Pentose phosphate pathway)	kdgK
gene-OW731_RS01785	38	19.4441931026641	56	28.1660059324046	35	24.2529924492369	57	27.7696450068892	31	19.3295465230272	42	19.3600288032977	55	32.1564141868505	42	28.0571443225274	38	21.7904638310562	NZ_CP113955.1	396013	396648	+	636	OW731_RS01785	GO:0016832;GO:0016833	K01625	1Y7ZH	G	sp|P44480|ALKH_HAEIN Putative KHG/KDPG aldolase OS=Haemophilus influenzae (strain ATCC 51907 / DSM 11121 / KW20 / Rd) OX=71421 GN=eda PE=1 SV=1	WP_110478602.1 bifunctional 4-hydroxy-2-oxoglutarate aldolase/2-dehydro-3-deoxy-phosphogluconate aldolase [Avibacterium paragallinarum]	eda	-	-	A0A0H6T2F5|PHI:6699|Eda|666|Vibrio_cholerae|reduced_virulence	OW731_RS01785	OW731_01785	-	-	GO:0016832//aldehyde-lyase activity;GO:0016833//oxo-acid-lyase activity	ko01200(Carbon metabolism);ko01120(Microbial metabolism in diverse environments);ko01100(Metabolic pathways);ko00630(Glyoxylate and dicarboxylate metabolism);ko00030(Pentose phosphate pathway)	eda
gene-OW731_RS01790	15	17.6866516208444	16	18.5440784399683	14	22.3549321706009	61	68.4815120574163	14	20.115741262393	23	24.4305125374947	9	12.1253830570179	14	21.5511398419414	16	21.1422349299035	NZ_CP113955.1	396835	397110	+	276	OW731_RS01790	-	-	1YABJ	S	-	WP_110478603.1 type II toxin-antitoxin system Phd/YefM family antitoxin [Avibacterium paragallinarum]	-	-	-	-	OW731_RS01790	OW731_01790	-	-	-	-	-
gene-OW731_RS01795	19	14.7220319205886	30	22.8489537921038	39	40.9232125653654	52	38.3624770120234	23	21.7167900567467	45	31.4106589767789	32	28.3310537459213	31	31.3591075659269	35	30.3919627117362	NZ_CP113955.1	397126	397545	+	420	OW731_RS01795	-	K07062	1YA7G	S	sp|Q5F882|FITB_NEIG1 Toxin FitB OS=Neisseria gonorrhoeae (strain ATCC 700825 / FA 1090) OX=242231 GN=fitB PE=1 SV=1	WP_110478604.1 type II toxin-antitoxin system VapC family toxin [Avibacterium paragallinarum]	fitB	-	-	-	OW731_RS01795	OW731_01795	-	-	-	-	fitB
gene-OW731_RS01800	23	9.07271632235314	40	15.5095928770644	25	13.3548945434759	35	13.1451844306933	29	13.9399474514453	50	17.7676454818143	32	14.4230819070145	29	14.9346600255323	47	20.7770508720233	NZ_CP113955.1	397577	398401	-	825	OW731_RS01800	GO:0006629;GO:0008081;GO:0046872	K01126	1Y9N1	C	sp|O07592|YHDW_BACSU Putative glycerophosphodiester phosphodiesterase YhdW OS=Bacillus subtilis (strain 168) OX=224308 GN=yhdW PE=3 SV=1	WP_110478605.1 glycerophosphodiester phosphodiesterase [Avibacterium paragallinarum]	yhdW	-	-	-	OW731_RS01800	OW731_01800	GO:0006629//lipid metabolic process	-	GO:0008081//phosphoric diester hydrolase activity;GO:0046872//metal ion binding	ko00564(Glycerophospholipid metabolism)	yhdW
gene-OW731_RS01805	28	8.48432301215924	46	13.7008624228257	16	6.5655347476306	29	8.36654795169827	46	16.9851989270645	29	7.91603199538935	26	9.00183621116913	42	16.6148452412732	47	15.9600251111911	NZ_CP113955.1	398637	399710	+	1074	OW731_RS01805	GO:0005524;GO:0016887;GO:0140359	K02052	1Y7PH	E	sp|Q7AH43|FBPC_ECO57 Fe(3+) ions import ATP-binding protein FbpC OS=Escherichia coli O157:H7 OX=83334 GN=fbpC PE=3 SV=2	WP_110478606.1 ABC transporter ATP-binding protein [Avibacterium paragallinarum]	fbpC	VFG030678(gi:145224436) (sugC) ABC transporter-like protein [Trehalose-recycling ABC transporter (CVF651)] [Mycobacterium gilvum PYR-GCK]	gb|ADZ12699.1|ARO:3005091|RanA [Riemerella anatipestifer RA-GD]	Q8DPC2|PHI:6319|PotA|1313|Streptococcus_pneumoniae|reduced_virulence	OW731_RS01805	OW731_01805	-	-	GO:0005524//ATP binding;GO:0016887//ATP hydrolysis activity;GO:0140359//ABC-type transporter activity	ko02024(Quorum sensing)	fbpC
gene-OW731_RS01810	34	12.7181255793106	36	13.2366353002532	19	9.62473434340159	47	16.7390649031243	32	14.5863897232722	30	10.109177601722	31	13.2496522906572	46	22.4641437958364	26	10.8991866276571	NZ_CP113955.1	399707	400576	+	870	OW731_RS01810	GO:0016020;GO:0055085;GO:0140359	K02054	1Y6UB	P	sp|P31135|POTH_ECOLI Putrescine transport system permease protein PotH OS=Escherichia coli (strain K12) OX=83333 GN=potH PE=1 SV=1	WP_039085672.1 MULTISPECIES: ABC transporter permease [Pasteurellaceae]	potH	-	-	-	OW731_RS01810	OW731_01810	GO:0055085//transmembrane transport	GO:0016020//membrane	GO:0140359//ABC-type transporter activity	ko02024(Quorum sensing)	potH
gene-OW731_RS01815	42	16.2138130161193	62	23.5265621489277	32	16.7292629156709	37	13.5996188695785	43	20.2282339689951	40	13.9106121209934	78	34.405594629166	53	26.7115805463411	34	14.7092773266766	NZ_CP113955.1	400573	401415	+	843	OW731_RS01815	GO:0016020;GO:0140359	K02053	1Y88U	P	sp|P9WG00|SUGB_MYCTO Trehalose transport system permease protein SugB OS=Mycobacterium tuberculosis (strain CDC 1551 / Oshkosh) OX=83331 GN=sugB PE=3 SV=1	WP_039085670.1 MULTISPECIES: ABC transporter permease [Pasteurellaceae]	sugB	VFG030630(gi:120403530) (sugB) binding-protein-dependent transport system inner membrane protein [Trehalose-recycling ABC transporter (CVF651)] [Mycobacterium vanbaalenii PYR-1]	-	Q8DPC4|PHI:6321|PotC|1313|Streptococcus_pneumoniae|reduced_virulence	OW731_RS01815	OW731_01815	-	GO:0016020//membrane	GO:0140359//ABC-type transporter activity	ko02024(Quorum sensing)	sugB
gene-OW731_RS01820	293	88.0445763788515	297	87.7247921214843	181	73.6553879115249	317	90.6950101104623	267	97.7687115887261	301	81.4801581582927	257	88.2402453062888	190	74.53777689694	168	56.5745123055035	NZ_CP113955.1	401439	402521	+	1083	OW731_RS01820	-	K02055	1Y82D	S	-	WP_110478657.1 MULTISPECIES: extracellular solute-binding protein [Pasteurellaceae]	-	-	-	-	OW731_RS01820	OW731_01820	-	-	-	ko02024(Quorum sensing)	-
gene-OW731_RS01825	434	106.274285314834	546	131.420167634944	244	80.9131759699532	378	88.1291145804948	414	123.535690616257	393	86.6924733836156	465	130.103809174625	373	119.243617351832	369	101.260805784476	NZ_CP113955.1	402706	404034	+	1329	OW731_RS01825	-	K01085	1Y8AV	S	sp|Q52309|AGP_PRORE Glucose-1-phosphatase OS=Providencia rettgeri OX=587 GN=agp PE=3 SV=1	WP_110478607.1 histidine-type phosphatase [Avibacterium paragallinarum]	agp	-	-	-	OW731_RS01825	OW731_01825	-	-	-	ko01120(Microbial metabolism in diverse environments);ko00010(Glycolysis / Gluconeogenesis)	agp
gene-OW731_RS01830	587	174.456608973896	742	216.762494970205	472	189.968801286923	477	134.97609140479	459	166.232391786366	526	140.826844873668	454	154.171384939277	352	136.577712845681	458	152.542673117536	NZ_CP113955.1	404115	405209	+	1095	OW731_RS01830	GO:0005524	K02565	1YA2M	GK	sp|P0AF22|NAGC_ECO57 N-acetylglucosamine repressor OS=Escherichia coli O157:H7 OX=83334 GN=nagC PE=3 SV=1	WP_110478608.1 ROK family protein [Avibacterium paragallinarum]	nagC	-	-	-	OW731_RS01830	OW731_01830	-	-	GO:0005524//ATP binding	-	nagC
gene-OW731_RS01835	23	15.4012159793032	35	23.0370110249606	23	20.8567180216012	34	21.6768032499088	27	22.0315261445257	22	13.2708956993799	13	9.94647334443996	19	16.6099613949354	14	10.5058636534397	NZ_CP113955.1	405348	405833	-	486	OW731_RS01835	-	-	1N8B8	S	-	WP_165816393.1 YbjN domain-containing protein [Avibacterium paragallinarum]	-	-	-	-	OW731_RS01835	OW731_01835	-	-	-	-	-
gene-OW731_RS01840	0	0	0	0	0	0	1	1.56490290841587	0	0	1	1.48063712348453	0	0	0	0	0	0	NZ_CP113955.1	405820	406017	-	198	OW731_RS01840	-	-	-	-	-	WP_103853316.1 MULTISPECIES: hypothetical protein [Avibacterium]	-	-	-	-	OW731_RS01840	OW731_01840	-	-	-	-	-
gene-OW731_RS01845	9	10.2768754681117	16	17.9584759629166	16	24.7416993647553	49	53.2725895349151	8	11.1317184730235	47	48.3466984952527	4	5.21887832161708	12	17.8890664552656	22	28.1525549329767	NZ_CP113955.1	406193	406477	+	285	OW731_RS01845	GO:0004521;GO:0017148;GO:0110001	K06218	3X7Y9	DJ	sp|P0C077|RELE_ECOLI mRNA interferase toxin RelE OS=Escherichia coli (strain K12) OX=83333 GN=relE PE=1 SV=1	WP_110478610.1 type II toxin-antitoxin system RelE family toxin [Avibacterium paragallinarum]	relE	-	-	-	OW731_RS01845	OW731_01845	GO:0017148//negative regulation of translation	GO:0110001//toxin-antitoxin complex	GO:0004521//endoribonuclease activity	-	relE
gene-OW731_RS01850	2162	1240.89797318957	3113	1756.26649764985	1931	1500.90642856069	1713	936.110015977152	1963	1372.94875624457	1963	1014.96499706036	1611	1056.51221260832	2602	1949.7347165243	3227	2075.65849038673	NZ_CP113955.1	406526	407092	-	567	efp	GO:0003746;GO:0005737;GO:0006414	K02356	1Y6ZA	J	sp|P57811|EFP_PASMU Elongation factor P OS=Pasteurella multocida (strain Pm70) OX=272843 GN=efp PE=3 SV=1	WP_103853318.1 MULTISPECIES: elongation factor P [Avibacterium]	efp	-	-	P64036|PHI:6420|EF-P|28901|Salmonella_enterica|increased_virulence_(hypervirulence)	OW731_RS01850	OW731_01850	GO:0006414//translational elongation	GO:0005737//cytoplasm	GO:0003746//translation elongation factor activity	-	efp
gene-OW731_RS01855	410	131.585897265927	525	165.621114765249	288	125.172502703348	430	131.396285623794	386	150.96158151101	429	124.031832882666	276	101.212270408876	291	121.928807237628	306	110.05846851824	NZ_CP113955.1	407127	408140	+	1014	epmB	-	K19810	1Y7EF	C	sp|P44641|EPMB_HAEIN L-lysine 2,3-aminomutase OS=Haemophilus influenzae (strain ATCC 51907 / DSM 11121 / KW20 / Rd) OX=71421 GN=epmB PE=3 SV=1	WP_110478658.1 EF-P beta-lysylation protein EpmB [Avibacterium paragallinarum]	epmB	-	-	-	OW731_RS01855	OW731_01855	-	-	-	-	epmB
gene-OW731_RS01865	1	2.58281261764711	0	0	1	3.49771047567226	0	0	0	0	0	0	0	0	1	3.37194705009967	0	0	NZ_CP113955.1	409751	409876	-	126	OW731_RS01865	-	-	1Y9GJ	-	-	WP_261764806.1 hypothetical protein [Avibacterium paragallinarum]	-	-	-	-	OW731_RS01865	OW731_01865	-	-	-	-	-
gene-OW731_RS01870	720	258.623356151155	736	259.862715092536	453	220.355759967352	540	184.679270383913	477	208.78883385971	538	174.08762576387	700	287.297523499616	586	274.80251919554	657	264.470456974976	NZ_CP113955.1	409947	410852	-	906	rdgC	GO:0006310	K03554	1Y6SM	L	sp|P57810|RDGC_PASMU Recombination-associated protein RdgC OS=Pasteurella multocida (strain Pm70) OX=272843 GN=rdgC PE=3 SV=1	WP_026138508.1 recombination-associated protein RdgC [Avibacterium paragallinarum]	rdgC	-	-	-	OW731_RS01870	OW731_01870	GO:0006310//DNA recombination	-	-	-	rdgC
gene-OW731_RS01875	662	263.049531212675	817	319.104192276048	542	291.655242740671	606	229.266874450554	514	248.883614028268	598	214.057824138049	580	263.333512381961	510	264.568153161666	609	271.189821120108	NZ_CP113955.1	410922	411740	+	819	proC	GO:0004735;GO:0006561	K00286	1Y6YH	E	sp|P43869|P5CR_HAEIN Pyrroline-5-carboxylate reductase OS=Haemophilus influenzae (strain ATCC 51907 / DSM 11121 / KW20 / Rd) OX=71421 GN=proC PE=3 SV=1	WP_110478612.1 pyrroline-5-carboxylate reductase [Avibacterium paragallinarum]	proC	VFG022639(gi:333989135) (proC) pyrroline-5-carboxylate reductase ProC [Proline synthesis (CVF307)] [Mycobacterium sp. JDM601]	-	-	OW731_RS01875	OW731_01875	GO:0006561//proline biosynthetic process	-	GO:0004735//pyrroline-5-carboxylate reductase activity	ko01230(Biosynthesis of amino acids);ko01110(Biosynthesis of secondary metabolites);ko01100(Metabolic pathways);ko00330(Arginine and proline metabolism)	proC
gene-OW731_RS01880	485	134.557271154659	547	149.170748627392	324	121.731059214701	446	117.811974455574	332	112.242455447302	381	95.2227649799027	366	116.023273173034	324	117.354106030067	457	142.088255337734	NZ_CP113955.1	411737	412909	+	1173	OW731_RS01880	-	K05820	1Y6UJ	EGP	sp|P44629|HCAT_HAEIN Probable 3-phenylpropionic acid transporter OS=Haemophilus influenzae (strain ATCC 51907 / DSM 11121 / KW20 / Rd) OX=71421 GN=hcaT PE=3 SV=1	WP_110478613.1 3-phenylpropionate MFS transporter [Avibacterium paragallinarum]	hcaT	-	-	-	OW731_RS01880	OW731_01880	-	-	-	-	hcaT
gene-OW731_RS01885	629	228.968938701347	609	217.908478782412	481	237.116600770238	694	240.532928916378	576	255.506558239868	776	254.470842001287	777	323.180791367588	594	282.293070489552	600	244.767484926735	NZ_CP113955.1	412919	413812	+	894	xerD	GO:0006310;GO:0009009	K04763	1Y82B	D	sp|P44630|XERD_HAEIN Tyrosine recombinase XerD OS=Haemophilus influenzae (strain ATCC 51907 / DSM 11121 / KW20 / Rd) OX=71421 GN=xerD PE=3 SV=1	WP_110478614.1 site-specific tyrosine recombinase XerD [Avibacterium paragallinarum]	xerD	VFG048238 (fimE) hypothetical protein [Type I fimbriae (CVF847)] [Klebsiella pneumoniae subsp. rhinoscleromatis SB3432]	-	-	OW731_RS01885	OW731_01885	GO:0006310//DNA recombination	-	GO:0009009//site-specific recombinase activity	-	xerD
gene-OW731_RS01890	1313	367.092228383422	1834	504.011802032694	993	375.967817263884	1237	329.282998064146	1082	368.630586933661	1212	305.255476241687	1088	347.566535645839	1237	451.51066247649	1372	429.8739468093	NZ_CP113955.1	414051	415214	-	1164	pheA	GO:0004664;GO:0009094	K14170	1Y7AH	E	sp|P43900|CMPDT_HAEIN Bifunctional chorismate mutase/prephenate dehydratase OS=Haemophilus influenzae (strain ATCC 51907 / DSM 11121 / KW20 / Rd) OX=71421 GN=pheA PE=3 SV=1	WP_110478615.1 prephenate dehydratase [Avibacterium paragallinarum]	pheA	-	-	-	OW731_RS01890	OW731_01890	GO:0009094//L-phenylalanine biosynthetic process	-	GO:0004664//prephenate dehydratase activity	ko01230(Biosynthesis of amino acids);ko01110(Biosynthesis of secondary metabolites);ko01100(Metabolic pathways);ko00400(Phenylalanine, tyrosine and tryptophan biosynthesis)	pheA
gene-OW731_RS01895	119	38.8822212740972	110	35.3287036544576	68	30.0887383087951	88	27.3763737713235	64	25.4822471069213	90	26.4909172093316	63	23.5203213515649	79	33.6991575669599	134	49.0665422093091	NZ_CP113955.1	415437	416432	-	996	OW731_RS01895	GO:0003960;GO:0048038;GO:0070402	K00344	1Y9BI	C	sp|Q53FA7|QORX_HUMAN Quinone oxidoreductase PIG3 OS=Homo sapiens OX=9606 GN=TP53I3 PE=1 SV=2	WP_110478616.1 NAD(P)H-quinone oxidoreductase [Avibacterium paragallinarum]	TP53I3	VFG008556(gi:397679934) (pks2) Phthioceranic/hydroxyphthioceranic acid synthase [Sulfolipid-1 biosynthesis and transport (CVF289)] [Mycobacterium abscessus subsp. bolletii str. GO 06]	-	A0A0H2ZFF9|PHI:10607|FadD6_(PA14_13110)|287|Pseudomonas_aeruginosa|unaffected_pathogenicity	OW731_RS01895	OW731_01895	-	-	GO:0003960//NADPH:quinone reductase activity;GO:0048038//quinone binding;GO:0070402//NADPH binding	-	TP53I3
gene-OW731_RS01900	421	182.677170820945	462	197.049377503103	286	168.057992935101	260	107.414935633665	244	129.016617102342	345	134.856429206971	238	117.998838851762	332	188.073718666359	517	251.402315551482	NZ_CP113955.1	416507	417256	-	750	OW731_RS01900	GO:0016491	K16066	1Y83U	S	sp|Q92EK7|Y452_LISIN Uncharacterized oxidoreductase Lin0452 OS=Listeria innocua serovar 6a (strain ATCC BAA-680 / CLIP 11262) OX=272626 GN=lin0452 PE=3 SV=1	WP_110478617.1 SDR family oxidoreductase [Avibacterium paragallinarum]	lin0452	VFG030270(gi:433632173) (sadH) Putative short-chain type dehydrogenase/reductase [MymA operon (CVF649)] [Mycobacterium canettii CIPT 140070010]	-	A0A076ZHT9|PHI:7511|VK055_1961|573|Klebsiella_pneumoniae|unaffected_pathogenicity	OW731_RS01900	OW731_01900	-	-	GO:0016491//oxidoreductase activity	ko01100(Metabolic pathways);ko00260(Glycine, serine and threonine metabolism);ko00240(Pyrimidine metabolism)	lin0452
gene-OW731_RS01905	1415	531.129944175668	1648	608.040440474531	1011	513.909281031126	1176	420.282021244313	961	439.563251727803	1257	425.040197365133	759	325.525278010553	921	451.327528691887	1647	692.810554826707	NZ_CP113955.1	417606	418472	-	867	hchA	GO:0036524	K05523	1Y7NH	S	sp|Q02IV5|HCHA_PSEAB Protein/nucleic acid deglycase HchA OS=Pseudomonas aeruginosa (strain UCBPP-PA14) OX=208963 GN=hchA PE=3 SV=1	WP_110478618.1 glyoxalase III HchA [Avibacterium paragallinarum]	hchA	-	-	-	OW731_RS01905	OW731_01905	-	-	GO:0036524//protein deglycase activity	ko01120(Microbial metabolism in diverse environments);ko01100(Metabolic pathways);ko00620(Pyruvate metabolism)	hchA
gene-OW731_RS01910	361	127.558973644187	395	137.1929581654	402	192.362682968242	775	260.732194675804	389	167.497009841443	562	178.89183121918	352	142.116686543058	288	132.856910482103	319	126.319688665067	NZ_CP113955.1	418614	419534	+	921	OW731_RS01910	GO:0003677;GO:0003700;GO:0006355	K03566	1Y8DE	K	sp|P43011|Y1364_HAEIN Uncharacterized HTH-type transcriptional regulator HI_1364 OS=Haemophilus influenzae (strain ATCC 51907 / DSM 11121 / KW20 / Rd) OX=71421 GN=HI_1364 PE=3 SV=1	WP_110478619.1 LysR family transcriptional regulator [Avibacterium paragallinarum]	HI_1364	VFG044084(gi:15597579) (PA2383) transcriptional regulator [pyoverdine (IA001)] [Pseudomonas aeruginosa PAO1]	-	Q4USX3|PHI:3260|XC_2801|339|Xanthomonas_campestris|reduced_virulence	OW731_RS01910	OW731_01910	GO:0006355//regulation of transcription, DNA-templated	-	GO:0003677//DNA binding;GO:0003700//DNA-binding transcription factor activity	-	HI_1364
gene-OW731_RS01915	8819	3126.36806520018	6945	2420.04768758851	6518	3129.14780711808	7485	2526.39766596904	6869	2967.34417817151	9133	2916.6519085613	8839	3580.32534399793	7187	3326.26047340126	7452	2960.5347206256	NZ_CP113955.1	419595	420512	-	918	lpxC	GO:0009245;GO:0103117	K02535	1Y7XI	M	sp|Q0I1C7|LPXC_HISS1 UDP-3-O-acyl-N-acetylglucosamine deacetylase OS=Histophilus somni (strain 129Pt) OX=205914 GN=lpxC PE=3 SV=1	WP_110478659.1 UDP-3-O-acyl-N-acetylglucosamine deacetylase [Avibacterium paragallinarum]	lpxC	VFG013417(gi:113460510) (lpxC) UDP-3-O-[3-hydroxymyristoyl] N-acetylglucosamine deacetylase [LOS (CVF494)] [Haemophilus somnus 129PT]	-	B2I1I9|PHI:10612|LpxC|470|Acinetobacter_baumannii|reduced_virulence	OW731_RS01915	OW731_01915	GO:0009245//lipid A biosynthetic process	-	GO:0103117//UDP-3-O-acyl-N-acetylglucosamine deacetylase activity	ko01100(Metabolic pathways);ko00540(Lipopolysaccharide biosynthesis)	lpxC
gene-OW731_RS01920	5060	1258.94343463845	5963	1458.31526030001	3460	1165.79652826764	5697	1349.55647561969	4647	1408.90599073776	5752	1289.21383592358	4988	1418.01472562011	4829	1568.55861653008	5611	1564.48901628947	NZ_CP113955.1	420555	421862	-	1308	ftsZ	GO:0000910;GO:0003924;GO:0005525	K03531	1Y6TT	D	sp|P45069|FTSZ_HAEIN Cell division protein FtsZ OS=Haemophilus influenzae (strain ATCC 51907 / DSM 11121 / KW20 / Rd) OX=71421 GN=ftsZ PE=3 SV=1	WP_110478620.1 cell division protein FtsZ [Avibacterium paragallinarum]	ftsZ	-	-	-	OW731_RS01920	OW731_01920	GO:0000910//cytokinesis	-	GO:0003924//GTPase activity;GO:0005525//GTP binding	-	ftsZ
gene-OW731_RS01925	3967	1010.17075464004	4564	1142.37617488283	2666	919.355956295713	3960	960.100995642189	3176	985.522915986106	4116	944.187695815289	3576	1040.46792454211	2968	986.698195955925	3804	1085.54954136568	NZ_CP113955.1	421944	423221	-	1278	ftsA	GO:0005515;GO:0051301	K03590	1Y7FF	D	sp|P45068|FTSA_HAEIN Cell division protein FtsA OS=Haemophilus influenzae (strain ATCC 51907 / DSM 11121 / KW20 / Rd) OX=71421 GN=ftsA PE=3 SV=1	WP_046097645.1 cell division protein FtsA [Avibacterium paragallinarum]	ftsA	-	-	-	OW731_RS01925	OW731_01925	GO:0051301//cell division	-	GO:0005515//protein binding	-	ftsA
gene-OW731_RS01930	1787	757.228196112838	1974	822.205321612734	1327	761.489826762178	1760	710.074694693702	1781	919.644095235942	1844	703.904142486567	1368	662.349049489605	1099	607.977859134767	1357	644.404584372283	NZ_CP113955.1	423263	424030	-	768	OW731_RS01930	-	K03589	1Y7SA	D	sp|P45067|FTSQ_HAEIN Cell division protein FtsQ OS=Haemophilus influenzae (strain ATCC 51907 / DSM 11121 / KW20 / Rd) OX=71421 GN=ftsQ PE=3 SV=1	WP_110478621.1 cell division protein FtsQ/DivIB [Avibacterium paragallinarum]	ftsQ	-	-	-	OW731_RS01930	OW731_01930	-	-	-	-	ftsQ
gene-OW731_RS01935	1028	360.891642652207	934	322.300884342555	840	399.350244601026	1059	353.971921944398	882	377.316622514012	869	274.823500259973	635	254.715885721319	444	203.495367606015	628	247.069936349131	NZ_CP113955.1	424030	424956	-	927	OW731_RS01935	GO:0005524;GO:0008716;GO:0009252;GO:0046872	K01921	1Y7K5	F	sp|P57819|DDL_PASMU D-alanine--D-alanine ligase OS=Pasteurella multocida (strain Pm70) OX=272843 GN=ddl PE=3 SV=1	WP_110478622.1 D-alanine--D-alanine ligase [Avibacterium paragallinarum]	ddl	-	gb|ABA71731.1|ARO:3002909|vanG [Enterococcus faecalis]	-	OW731_RS01935	OW731_01935	GO:0009252//peptidoglycan biosynthetic process	-	GO:0046872//metal ion binding;GO:0005524//ATP binding;GO:0008716//D-alanine-D-alanine ligase activity	ko01502(Vancomycin resistance);ko01100(Metabolic pathways);ko00550(Peptidoglycan biosynthesis);ko00470(D-Amino acid metabolism)	ddl
gene-OW731_RS01940	491	111.661974425826	559	124.958708858843	296	91.1604541584014	435	94.1894392046535	382	105.862175939733	451	92.3954813787012	482	125.24760919646	415	123.213914220623	570	145.269758873708	NZ_CP113955.1	424970	426400	-	1431	murC	GO:0008763;GO:0009252	K01924	1Y7F3	M	sp|P57818|MURC_PASMU UDP-N-acetylmuramate--L-alanine ligase OS=Pasteurella multocida (strain Pm70) OX=272843 GN=murC PE=3 SV=1	WP_110478623.1 UDP-N-acetylmuramate--L-alanine ligase [Avibacterium paragallinarum]	murC	-	-	Q9HVZ7|PHI:7632|MurF|287|Pseudomonas_aeruginosa|unaffected_pathogenicity__loss_of_pathogenicity	OW731_RS01940	OW731_01940	GO:0009252//peptidoglycan biosynthetic process	-	GO:0008763//UDP-N-acetylmuramate-L-alanine ligase activity	ko01100(Metabolic pathways);ko00550(Peptidoglycan biosynthesis)	murC
gene-OW731_RS01945	357	106.979813229284	320	94.2571942805017	176	71.4228614258821	341	97.2920023668719	268	97.8637956917052	317	85.5742814849263	389	133.193127331049	295	115.410010913632	412	138.358990466689	NZ_CP113955.1	426423	427508	-	1086	murG	GO:0009252;GO:0050511	K02563	1Y6S7	M	sp|P57817|MURG_PASMU UDP-N-acetylglucosamine--N-acetylmuramyl-(pentapeptide) pyrophosphoryl-undecaprenol N-acetylglucosamine transferase OS=Pasteurella multocida (strain Pm70) OX=272843 GN=murG PE=3 SV=1	WP_110478624.1 undecaprenyldiphospho-muramoylpentapeptide beta-N-acetylglucosaminyltransferase [Avibacterium paragallinarum]	murG	-	-	-	OW731_RS01945	OW731_01945	GO:0009252//peptidoglycan biosynthetic process	-	GO:0050511//undecaprenyldiphospho-muramoylpentapeptide beta-N-acetylglucosaminyltransferase activity	ko01502(Vancomycin resistance);ko01100(Metabolic pathways);ko00550(Peptidoglycan biosynthesis)	murG
gene-OW731_RS01950	531	146.569687019761	573	155.465909516757	328	122.606767208298	476	125.096666083443	396	133.198234400491	472	117.365922826438	562	177.249308900214	388	139.819972336957	659	203.850416560144	NZ_CP113955.1	427501	428679	-	1179	ftsW	GO:0009252;GO:0016020;GO:0051301	K03588	1Y6X7	M	sp|Q9CPA9|FTSW_PASMU Probable peptidoglycan glycosyltransferase FtsW OS=Pasteurella multocida (strain Pm70) OX=272843 GN=ftsW PE=3 SV=1	WP_035687578.1 putative lipid II flippase FtsW [Avibacterium paragallinarum]	ftsW	-	-	P9WN99|PHI:7982|RodA|1773|Mycobacterium_tuberculosis|unaffected_pathogenicity__reduced_virulence	OW731_RS01950	OW731_01950	GO:0009252//peptidoglycan biosynthetic process;GO:0051301//cell division	GO:0016020//membrane	-	-	ftsW
gene-OW731_RS01955	614	151.033042593841	721	174.329054858273	357	118.922156172857	590	138.17986225332	453	135.786140727485	521	115.449406186256	809	227.379191274309	652	209.381854920475	877	241.757381389503	NZ_CP113955.1	428689	430011	-	1323	murD	GO:0005524;GO:0005737;GO:0008360;GO:0008764;GO:0009252;GO:0051301	K01925	1Y6TB	M	sp|Q65RY4|MURD_MANSM UDP-N-acetylmuramoylalanine--D-glutamate ligase OS=Mannheimia succiniciproducens (strain MBEL55E) OX=221988 GN=murD PE=3 SV=1	WP_110478625.1 UDP-N-acetylmuramoyl-L-alanine--D-glutamate ligase [Avibacterium paragallinarum]	murD	-	-	Q9HVZ9|PHI:7631|MurD|287|Pseudomonas_aeruginosa|reduced_virulence__loss_of_pathogenicity	OW731_RS01955	OW731_01955	GO:0009252//peptidoglycan biosynthetic process;GO:0051301//cell division;GO:0008360//regulation of cell shape	GO:0005737//cytoplasm	GO:0008764//UDP-N-acetylmuramoylalanine-D-glutamate ligase activity;GO:0005524//ATP binding	ko01100(Metabolic pathways);ko00550(Peptidoglycan biosynthesis);ko00470(D-Amino acid metabolism)	murD
gene-OW731_RS01960	359	107.877143071699	465	137.346896755859	201	81.794104807826	382	109.2917787451	322	117.908333826104	340	92.0373879528887	540	185.407519320607	404	158.49085192823	572	192.622744278262	NZ_CP113955.1	430040	431122	-	1083	mraY	GO:0008963;GO:0009252;GO:0016020	K01000	1Y7ZM	M	sp|P57816|MRAY_PASMU Phospho-N-acetylmuramoyl-pentapeptide-transferase OS=Pasteurella multocida (strain Pm70) OX=272843 GN=mraY PE=3 SV=1	WP_110478626.1 phospho-N-acetylmuramoyl-pentapeptide-transferase [Avibacterium paragallinarum]	mraY	VFG023798(gi:332160802) (YE105_C1180) Polyprenol phosphate:N-acetyl-hexosamine 1-phosphate transferase [O-antigen (CVF043)] [Yersinia enterocolitica subsp. palearctica 105.5R(r)]	-	-	OW731_RS01960	OW731_01960	GO:0009252//peptidoglycan biosynthetic process	GO:0016020//membrane	GO:0008963//phospho-N-acetylmuramoyl-pentapeptide-transferase activity	ko01502(Vancomycin resistance);ko01100(Metabolic pathways);ko00550(Peptidoglycan biosynthesis)	mraY
gene-OW731_RS01965	494	115.243432668693	570	130.705843197841	320	101.095115683946	477	105.948974973653	383	108.878380817462	424	89.105697341056	721	192.186597117829	643	195.83398287095	826	215.946332902315	NZ_CP113955.1	431116	432510	-	1395	murF	GO:0005524;GO:0009058;GO:0047480;GO:0071555	K01929	1Y7Y6	M	sp|P45061|MURF_HAEIN UDP-N-acetylmuramoyl-tripeptide--D-alanyl-D-alanine ligase OS=Haemophilus influenzae (strain ATCC 51907 / DSM 11121 / KW20 / Rd) OX=71421 GN=murF PE=3 SV=1	WP_110478627.1 UDP-N-acetylmuramoyl-tripeptide--D-alanyl-D-alanine ligase [Avibacterium paragallinarum]	murF	-	-	Q9HVZ7|PHI:7632|MurF|287|Pseudomonas_aeruginosa|unaffected_pathogenicity__loss_of_pathogenicity	OW731_RS01965	OW731_01965	GO:0071555//cell wall organization;GO:0009058//biosynthetic process	-	GO:0005524//ATP binding;GO:0047480//UDP-N-acetylmuramoyl-tripeptide-D-alanyl-D-alanine ligase activity	ko01502(Vancomycin resistance);ko01100(Metabolic pathways);ko00550(Peptidoglycan biosynthesis);ko00300(Lysine biosynthesis)	murF
gene-OW731_RS01970	920	202.845283629847	1177	255.084729394503	634	189.302915744311	848	178.01724792321	780	209.568175521098	747	148.370673703322	1351	340.354135258102	1130	325.269526418151	1417	350.125294004311	NZ_CP113955.1	432507	433982	-	1476	murE	GO:0005524;GO:0008360;GO:0009058;GO:0016881;GO:0051301	K01928	1Y7M4	M	sp|P57815|MURE_PASMU UDP-N-acetylmuramoyl-L-alanyl-D-glutamate--2,6-diaminopimelate ligase OS=Pasteurella multocida (strain Pm70) OX=272843 GN=murE PE=3 SV=1	WP_194742919.1 UDP-N-acetylmuramoyl-L-alanyl-D-glutamate--2,6-diaminopimelate ligase [Avibacterium paragallinarum]	murE	-	-	Q9HVZ7|PHI:7632|MurF|287|Pseudomonas_aeruginosa|unaffected_pathogenicity__loss_of_pathogenicity	OW731_RS01970	OW731_01970	GO:0051301//cell division;GO:0008360//regulation of cell shape;GO:0009058//biosynthetic process	-	GO:0016881//acid-amino acid ligase activity;GO:0005524//ATP binding	ko01100(Metabolic pathways);ko00550(Peptidoglycan biosynthesis);ko00300(Lysine biosynthesis)	murE
gene-OW731_RS01975	1454	262.441266113933	2158	382.868880736017	981	239.788131478616	1422	244.374821565136	1083	238.204420777251	1292	210.078017959688	1739	358.645920600146	1574	370.902954389333	2075	419.72261315709	NZ_CP113955.1	434004	435806	-	1803	ftsI	GO:0005886;GO:0008658;GO:0008955;GO:0009252;GO:0051301	K05515	1Y7ZQ	M	sp|P45059|FTSI_HAEIN Peptidoglycan D,D-transpeptidase FtsI OS=Haemophilus influenzae (strain ATCC 51907 / DSM 11121 / KW20 / Rd) OX=71421 GN=ftsI PE=1 SV=1	WP_110478629.1 peptidoglycan glycosyltransferase FtsI [Avibacterium paragallinarum]	ftsI	-	gb|AQX82857.1|ARO:3004185|mecD [Macrococcus caseolyticus]	O54286|PHI:6884|MecA|1280|Staphylococcus_aureus|unaffected_pathogenicity	OW731_RS01975	OW731_01975	GO:0009252//peptidoglycan biosynthetic process;GO:0051301//cell division	GO:0005886//plasma membrane	GO:0008658//penicillin binding;GO:0008955//peptidoglycan glycosyltransferase activity	ko01501(beta-Lactam resistance);ko01100(Metabolic pathways);ko00550(Peptidoglycan biosynthesis)	ftsI
gene-OW731_RS01980	16	16.221028776251	22	21.9236067537943	9	12.3563977551786	43	41.5064902250864	7	8.64788876701008	12	10.9594822598107	7	8.10877122400785	16	21.1770880155792	17	19.3145183588604	NZ_CP113955.1	435819	436139	-	321	ftsL	GO:0000910;GO:0016020	K03586	1Y943	D	sp|P45058|FTSL_HAEIN Cell division protein FtsL OS=Haemophilus influenzae (strain ATCC 51907 / DSM 11121 / KW20 / Rd) OX=71421 GN=ftsL PE=3 SV=1	WP_017805966.1 cell division protein FtsL [Avibacterium paragallinarum]	ftsL	-	-	-	OW731_RS01980	OW731_01980	GO:0000910//cytokinesis	GO:0016020//membrane	-	-	ftsL
gene-OW731_RS01985	1424	479.72936967776	2455	812.959153037895	956	436.14928887948	1348	432.379757627153	1262	518.082968839591	1348	409.097278267614	1974	759.857338239791	1397	614.427395085553	1652	623.695930432153	NZ_CP113955.1	436142	437107	-	966	rsmH	GO:0016434	K03438	1Y71P	J	sp|Q9CPB4|RSMH_PASMU Ribosomal RNA small subunit methyltransferase H OS=Pasteurella multocida (strain Pm70) OX=272843 GN=rsmH PE=3 SV=1	WP_110478660.1 16S rRNA (cytosine(1402)-N(4))-methyltransferase RsmH [Avibacterium paragallinarum]	rsmH	-	-	P60392|PHI:4961|RsmH|1280|Staphylococcus_aureus|reduced_virulence	OW731_RS01985	OW731_01985	-	-	GO:0016434//rRNA (cytosine) methyltransferase activity	-	rsmH
gene-OW731_RS01990	944	669.302971663221	1292	900.41803091846	713	684.591097414911	1320	891.07412667445	912	787.95105269833	754	481.584482438458	2279	1846.26348206161	1610	1490.2683629264	1401	1113.18012442203	NZ_CP113955.1	437231	437689	-	459	mraZ	GO:0003700;GO:0006355	K03925	1Y8K0	K	sp|Q9CPB5|MRAZ_PASMU Transcriptional regulator MraZ OS=Pasteurella multocida (strain Pm70) OX=272843 GN=mraZ PE=3 SV=1	WP_017805964.1 division/cell wall cluster transcriptional repressor MraZ [Avibacterium paragallinarum]	mraZ	-	-	-	OW731_RS01990	OW731_01990	GO:0006355//regulation of transcription, DNA-templated	-	GO:0003700//DNA-binding transcription factor activity	-	mraZ
gene-OW731_RS01995	1	2.04675716870149	1	2.01185756660033	0	0	1	1.94874701802731	2	4.98827007045864	1	1.84381226698073	0	0	0	0	1	2.29373303484802	NZ_CP113955.1	438474	438632	-	159	OW731_RS01995	-	-	1Y9DN	S	-	WP_017807162.1 DUF5363 domain-containing protein [Avibacterium paragallinarum]	-	-	-	-	OW731_RS01995	OW731_01995	-	-	-	-	-
gene-OW731_RS02000	243	40.7421724508601	373	61.4720436385193	158	35.874508062691	260	41.5049983128537	182	37.1845850847327	224	33.8326726948922	176	33.7170191412046	272	59.5380573420999	368	69.1452381942438	NZ_CP113955.1	438696	440636	-	1941	OW731_RS02000	-	K06957	1Y6T0	J	sp|P44140|TMCA_HAEIN tRNA(Met) cytidine acetyltransferase TmcA OS=Haemophilus influenzae (strain ATCC 51907 / DSM 11121 / KW20 / Rd) OX=71421 GN=tmcA PE=5 SV=2	WP_110478630.1 tRNA(Met) cytidine acetyltransferase TmcA [Avibacterium paragallinarum]	tmcA	-	-	-	OW731_RS02000	OW731_02000	-	-	-	-	tmcA
gene-OW731_RS02005	228	158.5449591448	294	200.953619248502	183	172.329504589852	262	173.463468540559	171	144.899652719765	184	115.261905305103	173	137.455553230411	173	157.05491837195	183	142.608440416609	NZ_CP113955.1	440639	441106	-	468	ybeY	GO:0004540;GO:0042254;GO:0046872	K07042	1Y8GN	J	sp|Q4QPP0|YBEY_HAEI8 Endoribonuclease YbeY OS=Haemophilus influenzae (strain 86-028NP) OX=281310 GN=ybeY PE=3 SV=1	WP_110478631.1 rRNA maturation RNase YbeY [Avibacterium paragallinarum]	ybeY	-	-	Q9KTE2|PHI:3059|YbeY|666|Vibrio_cholerae|loss_of_pathogenicity	OW731_RS02005	OW731_02005	GO:0042254//ribosome biogenesis	-	GO:0004540//ribonuclease activity;GO:0046872//metal ion binding	-	ybeY
gene-OW731_RS02010	784	227.398005010386	926	264.005202282383	613	240.78089279855	714	197.1777664604	646	228.326725497811	761	198.840856053834	797	264.135943931308	843	319.216998010237	992	322.447347700988	NZ_CP113955.1	441087	442208	-	1122	OW731_RS02010	GO:0005524	K06217	1Y7KR	T	sp|P0A9K5|PHOL_ECO57 PhoH-like protein OS=Escherichia coli O157:H7 OX=83334 GN=ybeZ PE=3 SV=2	WP_391484929.1 PhoH family protein [Avibacterium paragallinarum]	ybeZ	-	-	-	OW731_RS02010	OW731_02010	-	-	GO:0005524//ATP binding	-	ybeZ
gene-OW731_RS02015	984	439.269464453169	1271	557.715066909046	771	466.102307091436	900	382.531822057213	768	417.78301429619	848	341.02180463861	609	310.636013680202	690	402.135907456331	889	444.748227995614	NZ_CP113955.1	442446	443174	-	729	lpxH	GO:0005737;GO:0008758;GO:0009245	K03269	1Y7BE	S	sp|B0UVZ2|LPXH_HISS2 UDP-2,3-diacylglucosamine hydrolase OS=Histophilus somni (strain 2336) OX=228400 GN=lpxH PE=3 SV=1	WP_110478633.1 UDP-2,3-diacylglucosamine diphosphatase [Avibacterium paragallinarum]	lpxH	VFG013159(gi:170718055) (lpxH) UDP-2,3-diacylglucosamine hydrolase [LOS (CVF494)] [Haemophilus somnus 2336]	-	-	OW731_RS02015	OW731_02015	GO:0009245//lipid A biosynthetic process	GO:0005737//cytoplasm	GO:0008758//UDP-2,3-diacylglucosamine hydrolase activity	ko01100(Metabolic pathways);ko00540(Lipopolysaccharide biosynthesis)	lpxH
gene-OW731_RS02020	792	350.67215883026	929	404.317677578369	646	387.346451534448	864	364.232748773497	725	391.171994810966	988	394.079124686446	645	326.313029752129	650	375.731242725392	856	424.743184999938	NZ_CP113955.1	443298	444032	+	735	OW731_RS02020	GO:0003841;GO:0008654;GO:0016020	K00655	1Y7WQ	I	sp|P44848|PLSC_HAEIN 1-acyl-sn-glycerol-3-phosphate acyltransferase OS=Haemophilus influenzae (strain ATCC 51907 / DSM 11121 / KW20 / Rd) OX=71421 GN=plsC PE=3 SV=1	WP_110478634.1 1-acylglycerol-3-phosphate O-acyltransferase [Avibacterium paragallinarum]	plsC	VFG015604(gi:71736112) (hdtS) hdtS protein [Acylhomoserine lactone synthase (CVF528)] [Pseudomonas syringae pv. phaseolicola 1448A]	-	E9F1A7|PHI:6380|MrLPAAT1|568076|Metarhizium_robertsii|reduced_virulence	OW731_RS02020	OW731_02020	GO:0008654//phospholipid biosynthetic process	GO:0016020//membrane	GO:0003841//1-acylglycerol-3-phosphate O-acyltransferase activity	ko01110(Biosynthesis of secondary metabolites);ko01100(Metabolic pathways);ko00564(Glycerophospholipid metabolism);ko00561(Glycerolipid metabolism)	plsC
gene-OW731_RS02025	475	109.632152600128	556	126.139188877827	251	78.4529017756105	447	98.2292885193299	329	92.5324098070078	458	95.2270190823199	195	51.425383461679	355	106.969639397843	552	142.77756099471	NZ_CP113955.1	444034	445443	+	1410	OW731_RS02025	GO:0005507	K04753	1Y76D	D	sp|Q9CPE1|FTSP_PASMU Cell division protein FtsP OS=Pasteurella multocida (strain Pm70) OX=272843 GN=ftsP PE=3 SV=1	WP_110478661.1 multicopper oxidase domain-containing protein [Avibacterium paragallinarum]	ftsP	-	-	A7ZRQ3|PHI:10978|SufI|562|Escherichia_coli|reduced_virulence	OW731_RS02025	OW731_02025	-	-	GO:0005507//copper ion binding	-	ftsP
gene-OW731_RS02030	5739	2255.63763671169	6212	2399.91281810589	4747	2526.63959556768	5504	2059.68438450284	5323	2549.43073189805	5405	1913.72348210375	2984	1340.07937193117	2707	1389.02227505084	3067	1350.90071937529	NZ_CP113955.1	445554	446381	+	828	OW731_RS02030	GO:0006541;GO:0016740	-	1Y7KK	S	sp|P44098|Y1037_HAEIN Putative glutamine amidotransferase HI_1037 OS=Haemophilus influenzae (strain ATCC 51907 / DSM 11121 / KW20 / Rd) OX=71421 GN=HI_1037 PE=4 SV=1	WP_110478635.1 class II glutamine amidotransferase [Avibacterium paragallinarum]	HI_1037	-	-	-	OW731_RS02030	OW731_02030	GO:0006541//glutamine metabolic process	-	GO:0016740//transferase activity	-	HI_1037
gene-OW731_RS02035	435	113.980643778775	521	134.18701204477	417	147.968360557787	432	107.774182910032	305	97.3857315084106	487	114.953232905893	229	68.5608079026447	250	85.52039619818	353	103.655679586888	NZ_CP113955.1	446598	447839	+	1242	OW731_RS02035	GO:0005886;GO:0006865;GO:0015171	K03837	1Y6TQ	E	sp|P44615|SDAC_HAEIN Serine transporter SdaC OS=Haemophilus influenzae (strain ATCC 51907 / DSM 11121 / KW20 / Rd) OX=71421 GN=sdaC PE=3 SV=1	WP_017807170.1 serine/threonine transporter [Avibacterium paragallinarum]	sdaC	-	-	-	OW731_RS02035	OW731_02035	GO:0006865//amino acid transport	GO:0005886//plasma membrane	GO:0015171//amino acid transmembrane transporter activity	-	sdaC
gene-OW731_RS02040	831	198.1215955629	1085	254.267844763411	616	198.885198739764	721	163.66476879094	654	190.003755145316	802	172.248536747875	607	165.355284843983	803	249.93909057508	953	254.624531554151	NZ_CP113955.1	447908	449272	+	1365	OW731_RS02040	GO:0003941;GO:0006094	K01752	1Y744	E	sp|P71349|SDHL_HAEIN L-serine dehydratase OS=Haemophilus influenzae (strain ATCC 51907 / DSM 11121 / KW20 / Rd) OX=71421 GN=sdaA PE=3 SV=1	WP_110478636.1 L-serine ammonia-lyase [Avibacterium paragallinarum]	sdaA	-	-	-	OW731_RS02040	OW731_02040	GO:0006094//gluconeogenesis	-	GO:0003941//L-serine ammonia-lyase activity	ko01230(Biosynthesis of amino acids);ko01200(Carbon metabolism);ko01110(Biosynthesis of secondary metabolites);ko01100(Metabolic pathways);ko00270(Cysteine and methionine metabolism);ko00260(Glycine, serine and threonine metabolism)	sdaA
gene-OW731_RS02045	450	75.6824162380317	512	84.6414991120412	273	62.1779043628807	397	63.5714511725778	294	60.253662199912	291	44.0885528583626	365	70.1413200783226	290	63.674907085603	423	79.7258928810197	NZ_CP113955.1	449856	451790	+	1935	nrfE	-	K02198	1Y7C0	O	sp|P44944|NRFE_HAEIN Cytochrome c-type biogenesis protein NrfE OS=Haemophilus influenzae (strain ATCC 51907 / DSM 11121 / KW20 / Rd) OX=71421 GN=nrfE PE=3 SV=1	WP_110478637.1 heme lyase NrfEFG subunit NrfE [Avibacterium paragallinarum]	nrfE	VFG045720(gi:289165297) (ccmF) cytochrome C-type biogenesis protein CcmF [Cytochrome c maturation (ccm) locus (CVF358)] [Legionella longbeachae NSW150]	-	-	OW731_RS02045	OW731_02045	-	-	-	-	nrfE
gene-OW731_RS02050	26	16.2093757383371	50	30.6403594913269	20	16.885498848073	44	26.1176899197684	26	19.7524027502644	27	15.1637664025829	23	16.3839786389847	25	20.3479563368083	47	32.8372930448645	NZ_CP113955.1	451787	452308	+	522	OW731_RS02050	GO:0015036;GO:0017004;GO:0030288	K02199	1Y8K6	CO	sp|Q9CPK9|NRFX_PASMU Probable thiol:disulfide interchange protein DsbE-2 OS=Pasteurella multocida (strain Pm70) OX=272843 GN=nrfX PE=3 SV=1	WP_110478638.1 DsbE family thiol:disulfide interchange protein [Avibacterium paragallinarum]	nrfX	-	-	-	OW731_RS02050	OW731_02050	GO:0017004//cytochrome complex assembly	GO:0030288//outer membrane-bounded periplasmic space	GO:0015036//disulfide oxidoreductase activity	-	nrfX
gene-OW731_RS02055	0	0	0	0	0	0	1	2.45913314179637	0	0	0	0	0	0	0	0	0	0	NZ_CP113955.1	452272	452397	+	126	OW731_RS02055	-	-	-	-	-	WP_261764802.1 hypothetical protein [Avibacterium paragallinarum]	-	-	-	-	OW731_RS02055	OW731_02055	-	-	-	-	-
gene-OW731_RS02060	42	29.2056503687789	55	37.593364145128	45	42.3761076860293	81	53.6280188999439	37	31.3525564364404	29	18.1662785535217	36	28.6034677242475	39	35.4054440260465	23	17.9234651889727	NZ_CP113955.1	452468	452935	+	468	nrfF	-	K04017	1YAT8	P	sp|P44942|NRFF_HAEIN Formate-dependent nitrite reductase complex bifunctional subunit NrfFG OS=Haemophilus influenzae (strain ATCC 51907 / DSM 11121 / KW20 / Rd) OX=71421 GN=nrfF PE=3 SV=2	WP_110478639.1 heme lyase NrfEFG subunit NrfF [Avibacterium paragallinarum]	nrfF	-	-	-	OW731_RS02060	OW731_02060	-	-	-	-	nrfF
gene-OW731_RS02065	110	41.7223576696842	158	58.9066267926964	53	27.2234388770855	125	45.1414300504579	93	42.9845859742843	105	35.8769764536636	69	29.9036253480769	74	36.6433966143698	98	41.6561167237783	NZ_CP113955.1	452932	453789	+	858	OW731_RS02065	-	K04018	1Y8EF	O	sp|P44942|NRFF_HAEIN Formate-dependent nitrite reductase complex bifunctional subunit NrfFG OS=Haemophilus influenzae (strain ATCC 51907 / DSM 11121 / KW20 / Rd) OX=71421 GN=nrfF PE=3 SV=2	WP_110478640.1 hypothetical protein [Avibacterium paragallinarum]	nrfF	-	-	-	OW731_RS02065	OW731_02065	-	-	-	-	nrfF
gene-OW731_RS02070	202	54.9187525015492	230	61.4650218968873	167	61.4860683618175	202	52.2889362781965	230	76.1992633570061	235	57.5555934467294	173	53.7420208118902	129	45.787491522406	163	49.6630568622858	NZ_CP113955.1	453797	454993	+	1197	OW731_RS02070	GO:0050660;GO:0050661	-	1Y6UA	S	sp|P44941|Y933_HAEIN Uncharacterized protein HI_0933 OS=Haemophilus influenzae (strain ATCC 51907 / DSM 11121 / KW20 / Rd) OX=71421 GN=HI_0933 PE=1 SV=1	WP_110478641.1 NAD(P)/FAD-dependent oxidoreductase [Avibacterium paragallinarum]	HI_0933	-	-	-	OW731_RS02070	OW731_02070	-	-	GO:0050660//flavin adenine dinucleotide binding;GO:0050661//NADP binding	-	HI_0933
gene-OW731_RS02075	1993	186.537457267273	2157	198.444839405795	1074	136.130046709771	1531	136.434149511467	1496	170.625520856999	1537	129.593434927107	1134	121.274754440856	1045	127.69176533984	1625	170.446727891532	NZ_CP113955.1	455235	458711	+	3477	dnaE	GO:0003676;GO:0006260;GO:0008408	K02337	1Y7YD	L	sp|Q9CPK3|DPO3A_PASMU DNA polymerase III subunit alpha OS=Pasteurella multocida (strain Pm70) OX=272843 GN=dnaE PE=3 SV=1	WP_110478642.1 DNA polymerase III subunit alpha [Avibacterium paragallinarum]	dnaE	-	-	-	OW731_RS02075	OW731_02075	GO:0006260//DNA replication	-	GO:0003676//nucleic acid binding;GO:0008408//3'-5' exonuclease activity	ko03440(Homologous recombination);ko03430(Mismatch repair);ko03030(DNA replication)	dnaE
gene-OW731_RS02080	49	16.5589668757563	67	22.2557826137002	35	16.0175526456019	65	20.9141229816327	50	20.590211350024	48	14.612643013081	64	24.7124456350715	51	22.5006560165529	65	24.6165430063907	NZ_CP113955.1	458932	459894	-	963	nrfD	-	K04015	1YAW4	P	sp|P45014|NRFD_HAEIN Protein NrfD homolog OS=Haemophilus influenzae (strain ATCC 51907 / DSM 11121 / KW20 / Rd) OX=71421 GN=nrfD PE=3 SV=1	WP_110478643.1 cytochrome c nitrite reductase subunit NrfD [Avibacterium paragallinarum]	nrfD	-	-	-	OW731_RS02080	OW731_02080	-	-	-	-	nrfD
gene-OW731_RS02085	22	10.5598179588758	47	22.1749433557585	9	5.85015291948722	39	17.8232747179755	42	24.5661264974357	32	13.8367504637138	24	13.162657713813	31	19.4259958372999	26	13.9856819558432	NZ_CP113955.1	459891	460568	-	678	nrfC	-	K04014	1Y6YN	C	sp|P45015|NRFC_HAEIN Protein NrfC homolog OS=Haemophilus influenzae (strain ATCC 51907 / DSM 11121 / KW20 / Rd) OX=71421 GN=nrfC PE=3 SV=1	WP_110478644.1 cytochrome c nitrite reductase Fe-S protein [Avibacterium paragallinarum]	nrfC	VFG024081(gi:406029534) (narH) nitrate reductase subunit beta [Nitrate reductase (CVF318)] [Mycobacterium indicus pranii MTCC 9506]	-	P0AAK7|PHI:10999|NrfC|562|Escherichia_coli|unaffected_pathogenicity	OW731_RS02085	OW731_02085	-	-	-	-	nrfC
gene-OW731_RS02090	32	16.6889430678737	44	22.5560184870768	17	12.006563844375	38	18.8691177610914	28	17.7946941936553	28	13.1548913663433	19	11.3222059741813	43	29.2775787138462	28	16.3649029986272	NZ_CP113955.1	460565	461188	-	624	nrfB	GO:0008152;GO:0042597	K04013	1Y8IK	C	sp|P45016|NRFB_HAEIN Cytochrome c-type protein NrfB OS=Haemophilus influenzae (strain ATCC 51907 / DSM 11121 / KW20 / Rd) OX=71421 GN=nrfB PE=3 SV=1	WP_110478645.1 cytochrome c nitrite reductase pentaheme subunit [Avibacterium paragallinarum]	nrfB	-	-	-	OW731_RS02090	OW731_02090	GO:0008152//metabolic process	GO:0042597//periplasmic space	-	-	nrfB
gene-OW731_RS02095	112	24.3966878582571	136	29.1194163454924	75	22.1240722858787	134	27.7911673133132	89	23.6241665887082	115	22.5663368820232	138	34.3471359419678	172	48.9135451604819	166	40.5226169489817	NZ_CP113955.1	461263	462756	-	1494	nrfA	GO:0005509;GO:0008152;GO:0020037;GO:0042279;GO:0042597	K03385	1Y7F4	C	sp|Q65RI4|NRFA_MANSM Cytochrome c-552 OS=Mannheimia succiniciproducens (strain MBEL55E) OX=221988 GN=nrfA PE=3 SV=1	WP_017805638.1 ammonia-forming nitrite reductase cytochrome c552 subunit [Avibacterium paragallinarum]	nrfA	-	-	-	OW731_RS02095	OW731_02095	GO:0008152//metabolic process	GO:0042597//periplasmic space	GO:0042279//nitrite reductase (cytochrome, ammonia-forming) activity;GO:0005509//calcium ion binding;GO:0020037//heme binding	ko01120(Microbial metabolism in diverse environments);ko01100(Metabolic pathways);ko00910(Nitrogen metabolism)	nrfA
gene-OW731_RS02100	1513	511.300344551413	1900	631.13413382135	1054	482.357156813269	1416	455.606125261414	1214	499.930331578582	1777	540.972221546768	1046	403.8940333482	1282	565.604725749428	1795	679.795303022636	NZ_CP113955.1	463211	464173	-	963	lipA	GO:0009107;GO:0016992;GO:0051539;GO:1904047	K03644	1Y7IM	H	sp|P57978|LIPA_PASMU Lipoyl synthase OS=Pasteurella multocida (strain Pm70) OX=272843 GN=lipA PE=3 SV=1	WP_110478646.1 lipoyl synthase [Avibacterium paragallinarum]	lipA	-	-	V5VBJ6|PHI:6492|LipA|470|Acinetobacter_baumannii|reduced_virulence	OW731_RS02100	OW731_02100	GO:0009107//lipoate biosynthetic process	-	GO:1904047//S-adenosyl-L-methionine binding;GO:0016992//lipoate synthase activity;GO:0051539//4 iron, 4 sulfur cluster binding	ko01240(Biosynthesis of cofactors);ko01100(Metabolic pathways);ko00785(Lipoic acid metabolism)	lipA
gene-OW731_RS02105	609	303.042115294394	647	316.461503744459	475	320.088642154411	560	265.315649059865	474	287.420460344179	568	254.615249932055	298	169.433996886444	270	175.403117193258	390	217.483769863801	NZ_CP113955.1	464191	464844	-	654	lipB	GO:0009249;GO:0033819	K03801	1Y73F	H	sp|Q0I1H7|LIPB_HISS1 Octanoyltransferase OS=Histophilus somni (strain 129Pt) OX=205914 GN=lipB PE=3 SV=1	WP_110478647.1 lipoyl(octanoyl) transferase LipB [Avibacterium paragallinarum]	lipB	-	-	-	OW731_RS02105	OW731_02105	GO:0009249//protein lipoylation	-	GO:0033819//lipoyl(octanoyl) transferase activity	ko01240(Biosynthesis of cofactors);ko01100(Metabolic pathways);ko00785(Lipoic acid metabolism)	lipB
gene-OW731_RS02110	81	86.9973121310444	55	58.0649980855442	95	138.176879187449	162	165.662791057253	50	65.4401766669079	111	107.397500659878	22	26.9986527034151	27	37.8592866813171	49	58.9784622920822	NZ_CP113955.1	464914	465216	-	303	ybeD	-	K09158	1Y8TB	S	sp|Q9CJR4|Y1928_PASMU UPF0250 protein PM1928 OS=Pasteurella multocida (strain Pm70) OX=272843 GN=PM1928 PE=3 SV=2	WP_017805632.1 DUF493 family protein YbeD [Avibacterium paragallinarum]	PM1928	-	-	-	OW731_RS02110	OW731_02110	-	-	-	-	PM1928
gene-OW731_RS02115	1545	422.162999393253	1440	386.763147312185	1228	454.402809806731	1600	416.256289996766	1228	408.887366833413	1553	382.272906506089	1246	389.016767588044	1007	359.227024022457	1228	376.033553753271	NZ_CP113955.1	465315	466505	-	1191	OW731_RS02115	GO:0008800;GO:0030655	K07258	1Y7FM	M	sp|P44466|DACA_HAEIN D-alanyl-D-alanine carboxypeptidase DacA OS=Haemophilus influenzae (strain ATCC 51907 / DSM 11121 / KW20 / Rd) OX=71421 GN=dacA PE=1 SV=1	WP_026138480.1 serine hydrolase [Avibacterium paragallinarum]	dacA	-	-	-	OW731_RS02115	OW731_02115	GO:0030655//beta-lactam antibiotic catabolic process	-	GO:0008800//beta-lactamase activity	ko01100(Metabolic pathways);ko00550(Peptidoglycan biosynthesis)	dacA
gene-OW731_RS02120	509	270.66356931402	646	337.656761594422	448	322.612354462006	772	390.857514654929	560	362.872195321599	785	376.03828121438	357	216.90963024221	389	270.053288747688	504	300.344102092452	NZ_CP113955.1	466539	467150	-	612	OW731_RS02120	-	K03642	1Y8H0	M	sp|Q9CJR6|RLPA_PASMU Endolytic peptidoglycan transglycosylase RlpA OS=Pasteurella multocida (strain Pm70) OX=272843 GN=rlpA PE=3 SV=1	WP_051128096.1 septal ring lytic transglycosylase RlpA family protein [Avibacterium paragallinarum]	rlpA	-	-	Q9HVT6|PHI:5448|PA4485|287|Pseudomonas_aeruginosa|unaffected_pathogenicity	OW731_RS02120	OW731_02120	-	-	-	-	rlpA
gene-OW731_RS02125	570	166.216489426	754	216.123258270114	368	145.324228795673	619	171.86167586135	428	152.088599836403	605	158.929678335315	337	112.286552060868	395	150.377961185896	614	200.652312957054	NZ_CP113955.1	467182	468297	-	1116	rodA	GO:0008360;GO:0016020	K05837	1Y79V	M	sp|P44468|RODA_HAEIN Peptidoglycan glycosyltransferase MrdB OS=Haemophilus influenzae (strain ATCC 51907 / DSM 11121 / KW20 / Rd) OX=71421 GN=mrdB PE=3 SV=1	WP_110478648.1 rod shape-determining protein RodA [Avibacterium paragallinarum]	mrdB	-	-	P9WN99|PHI:7982|RodA|1773|Mycobacterium_tuberculosis|unaffected_pathogenicity__reduced_virulence	OW731_RS02125	OW731_02125	GO:0008360//regulation of cell shape	GO:0016020//membrane	-	-	mrdB
gene-OW731_RS02130	1897	308.058401943737	3135	500.41945206359	1152	253.343149184022	1834	283.566029410615	1509	298.612930707388	1806	264.200632591111	1009	187.221400268939	1398	296.38808831385	2143	389.999856833837	NZ_CP113955.1	468290	470293	-	2004	mrdA	GO:0003824;GO:0008658;GO:0009252;GO:0016020	K05515	1Y6T6	M	sp|P44469|MRDA_HAEIN Peptidoglycan D,D-transpeptidase MrdA OS=Haemophilus influenzae (strain ATCC 51907 / DSM 11121 / KW20 / Rd) OX=71421 GN=mrdA PE=3 SV=1	WP_110478649.1 penicillin-binding protein 2 [Avibacterium paragallinarum]	mrdA	-	-	O54286|PHI:6884|MecA|1280|Staphylococcus_aureus|unaffected_pathogenicity	OW731_RS02130	OW731_02130	GO:0009252//peptidoglycan biosynthetic process	GO:0016020//membrane	GO:0003824//catalytic activity;GO:0008658//penicillin binding	ko01501(beta-Lactam resistance);ko01100(Metabolic pathways);ko00550(Peptidoglycan biosynthesis)	mrdA
gene-OW731_RS02135	600	417.223576696842	838	572.786166429405	499	469.903949673969	915	605.797991277145	594	503.335635763394	777	486.730980554703	364	289.212840322947	289	262.363418551986	454	353.793617208417	NZ_CP113955.1	470297	470764	-	468	rlmH	GO:0006364;GO:0008168	K00783	1Y725	J	sp|A5UFK3|RLMH_HAEIG Ribosomal RNA large subunit methyltransferase H OS=Haemophilus influenzae (strain PittGG) OX=374931 GN=rlmH PE=3 SV=1	WP_017805627.1 MULTISPECIES: 23S rRNA (pseudouridine(1915)-N(3))-methyltransferase RlmH [Avibacterium]	rlmH	-	-	-	OW731_RS02135	OW731_02135	GO:0006364//rRNA processing	-	GO:0008168//methyltransferase activity	-	rlmH
gene-OW731_RS02140	142	148.114369727379	219	224.534911303174	120	169.504430744117	358	355.533903077406	114	144.899652719765	117	109.937306418726	55	65.5496135347338	102	138.898280409875	93	108.709712776595	NZ_CP113955.1	470765	471076	-	312	rsfS	GO:0017148;GO:0043022	K09710	1Y8VK	J	sp|P44471|IOJAP_HAEIN Ribosomal silencing factor RsfS OS=Haemophilus influenzae (strain ATCC 51907 / DSM 11121 / KW20 / Rd) OX=71421 GN=rsfS PE=3 SV=1	WP_110478650.1 ribosome silencing factor [Avibacterium paragallinarum]	rsfS	-	-	-	OW731_RS02140	OW731_02140	GO:0017148//negative regulation of translation	-	GO:0043022//ribosome binding	-	rsfS
gene-OW731_RS02145	2289	596.890479411919	2750	704.87557772115	1395	492.62225185009	2299	570.790812273014	1910	606.926176962173	2231	524.081475684142	2047	609.909358661818	2178	741.471702776243	2431	710.412128386835	NZ_CP113955.1	471246	472493	-	1248	rhlB	GO:0003676;GO:0003724;GO:0005524	K03732	1Y7XU	JKL	sp|A6VKC3|RHLB_ACTSZ ATP-dependent RNA helicase RhlB OS=Actinobacillus succinogenes (strain ATCC 55618 / DSM 22257 / CCUG 43843 / 130Z) OX=339671 GN=rhlB PE=3 SV=1	WP_110478651.1 ATP-dependent RNA helicase RhlB [Avibacterium paragallinarum]	rhlB	-	-	Q8Y8N0|PHI:6510__PHI:7620|CshA__Lmo0866|1639|Listeria_monocytogenes|unaffected_pathogenicity__increased_virulence_(hypervirulence)	OW731_RS02145	OW731_02145	-	-	GO:0003676//nucleic acid binding;GO:0003724//RNA helicase activity;GO:0005524//ATP binding	ko03018(RNA degradation)	rhlB
gene-OW731_RS02150	1212	312.293333702396	2306	584.050375474488	582	203.083218212191	1035	253.915718940352	978	307.080749206833	1285	298.272765897204	548	161.338958089896	844	283.916339743309	1228	354.596961615317	NZ_CP113955.1	472689	473951	+	1263	rho	GO:0003723;GO:0005524;GO:0006353;GO:0008186	K03628	1Y6S4	K	sp|P44619|RHO_HAEIN Transcription termination factor Rho OS=Haemophilus influenzae (strain ATCC 51907 / DSM 11121 / KW20 / Rd) OX=71421 GN=rho PE=3 SV=1	WP_035687646.1 transcription termination factor Rho [Avibacterium paragallinarum]	rho	VFG041866(gi:34498058) (csaN) type III secretion system ATPase [Cpi-2 encoded T3SS (SPI-2 like) (SS023)] [Chromobacterium violaceum ATCC 12472]	-	Q180Y6|PHI:10717|Rho|1496|Clostridioides_difficile|reduced_virulence	OW731_RS02150	OW731_02150	GO:0006353//DNA-templated transcription, termination	-	GO:0008186//ATP-dependent activity, acting on RNA;GO:0003723//RNA binding;GO:0005524//ATP binding	ko03018(RNA degradation)	rho
gene-OW731_RS02155	1336	356.085458480135	1186	310.715830273621	1259	454.42735757395	1446	366.948584686922	1024	332.584021208761	1568	376.482001560607	1387	422.398957031864	972	338.222030401152	1332	397.858420953638	NZ_CP113955.1	474056	475276	-	1221	OW731_RS02155	GO:0022857;GO:0055085	K08159	1Y77K	P	sp|Q9CM87|SOTB_PASMU Probable sugar efflux transporter OS=Pasteurella multocida (strain Pm70) OX=272843 GN=sotB PE=3 SV=1	WP_110480257.1 sugar transporter [Avibacterium paragallinarum]	sotB	-	-	-	OW731_RS02155	OW731_02155	GO:0055085//transmembrane transport	-	GO:0022857//transmembrane transporter activity	-	sotB
gene-OW731_RS02160	810	201.993759200816	825	202.226372642757	690	233.019884103407	873	207.279484545071	833	253.134638322619	1117	250.932252913854	737	209.999865337943	867	282.266850304205	885	247.327696550681	NZ_CP113955.1	475334	476638	-	1305	OW731_RS02160	-	-	1Y93G	-	sp|P43952|Y134_HAEIN Uncharacterized protein HI_0134 OS=Haemophilus influenzae (strain ATCC 51907 / DSM 11121 / KW20 / Rd) OX=71421 GN=HI_0134 PE=4 SV=1	WP_110480255.1 hypothetical protein [Avibacterium paragallinarum]	HI_0134	-	-	-	OW731_RS02160	OW731_02160	-	-	-	-	HI_0134
gene-OW731_RS02165	502	279.261647335753	580	317.151290242534	455	342.775626615881	524	277.541549664895	492	333.523411172512	608	304.692340980447	599	380.743937040539	672	488.05042842058	690	430.163164535344	NZ_CP113955.1	476642	477226	-	585	dcd	GO:0006229;GO:0008829	K01494	1Y7UY	F	sp|P57891|DCD_PASMU dCTP deaminase OS=Pasteurella multocida (strain Pm70) OX=272843 GN=dcd PE=3 SV=1	WP_110480253.1 dCTP deaminase [Avibacterium paragallinarum]	dcd	-	-	Q5KQZ9|PHI:2652|MagA|573|Klebsiella_pneumoniae|reduced_virulence	OW731_RS02165	OW731_02165	GO:0006229//dUTP biosynthetic process	-	GO:0008829//dCTP deaminase activity	ko01232(Nucleotide metabolism);ko01100(Metabolic pathways);ko00240(Pyrimidine metabolism)	dcd
gene-OW731_RS02170	672	342.240860659494	805	402.985460464804	631	435.194004818151	745	361.250122097692	789	489.658426141711	919	421.627061445214	719	418.398455115088	729	484.705515398834	728	415.499508998009	NZ_CP113955.1	477236	477874	-	639	udk	GO:0004849	K00876	1Y7DH	F	sp|Q0I2Y9|URK_HISS1 Uridine kinase OS=Histophilus somni (strain 129Pt) OX=205914 GN=udk PE=3 SV=1	WP_017805620.1 uridine kinase [Avibacterium paragallinarum]	udk	-	-	-	OW731_RS02170	OW731_02170	-	-	GO:0004849//uridine kinase activity	ko01232(Nucleotide metabolism);ko01100(Metabolic pathways);ko00240(Pyrimidine metabolism)	udk
gene-OW731_RS02175	1730	272.772041857906	2043	316.630705601624	1627	347.401958785738	1754	263.313110886417	1945	373.703357713102	2177	309.216429035616	1668	300.502710335553	1806	371.757162273488	1677	296.321636439428	NZ_CP113955.1	478117	480180	+	2064	OW731_RS02175	GO:0016020;GO:0055085;GO:0140359	K02011	1Y7QH	P	sp|Q44123|FBPB_ACTPL Ferric transport system permease protein FbpB OS=Actinobacillus pleuropneumoniae OX=715 GN=fbpB PE=3 SV=1	WP_110480251.1 ABC transporter permease [Avibacterium paragallinarum]	fbpB	VFG000343(gi:30995355) (hitB) iron(III) ABC transporter, permease protein [HitABC (VF0268)] [Haemophilus influenzae Rd KW20]	-	-	OW731_RS02175	OW731_02175	GO:0055085//transmembrane transport	GO:0016020//membrane	GO:0140359//ABC-type transporter activity	ko02010(ABC transporters)	fbpB
gene-OW731_RS02180	556	172.325257849415	623	189.798642833075	429	180.062135287608	635	187.385945404884	525	198.283735300731	703	196.281717872672	493	174.59011870924	763	308.735471907126	704	244.525048560712	NZ_CP113955.1	480190	481239	+	1050	fbpC	GO:0005524;GO:0016020;GO:0022857;GO:0043190;GO:0055085	K02010	1Y83F	P	sp|Q65S66|FBPC_MANSM Fe(3+) ions import ATP-binding protein FbpC OS=Mannheimia succiniciproducens (strain MBEL55E) OX=221988 GN=fbpC PE=3 SV=2	WP_110480249.1 ferric ABC transporter ATP-binding protein [Avibacterium paragallinarum]	fbpC	VFG013192(gi:170717476) (hitC) ABC transporter related [Haemophilus iron transport locus (CVF501)] [Haemophilus somnus 2336]	gb|AAV85982.1|ARO:3000535|macB [Neisseria gonorrhoeae]	Q8DPC2|PHI:6319|PotA|1313|Streptococcus_pneumoniae|reduced_virulence	OW731_RS02180	OW731_02180	GO:0055085//transmembrane transport	GO:0043190//ATP-binding cassette (ABC) transporter complex;GO:0016020//membrane	GO:0005524//ATP binding;GO:0022857//transmembrane transporter activity	ko02010(ABC transporters)	fbpC
gene-OW731_RS02190	444	124.134767252277	328	90.1395153035571	396	149.932785132425	403	107.276514324859	371	126.397363911634	398	100.240659689927	397	126.823450966358	293	106.946341233316	277	86.7894192902159	NZ_CP113955.1	482592	483755	+	1164	OW731_RS02190	-	K05820	1Y6UJ	EGP	sp|P44629|HCAT_HAEIN Probable 3-phenylpropionic acid transporter OS=Haemophilus influenzae (strain ATCC 51907 / DSM 11121 / KW20 / Rd) OX=71421 GN=hcaT PE=3 SV=1	WP_110479177.1 3-phenylpropionate MFS transporter [Avibacterium paragallinarum]	hcaT	-	-	-	OW731_RS02190	OW731_02190	-	-	-	-	hcaT
gene-OW731_RS02195	794	343.153924993211	681	289.298705782095	564	330.094684253882	782	321.783939877132	598	314.936716360789	675	262.798342036796	676	333.821081488296	495	279.293940922598	530	256.69705557323	NZ_CP113955.1	483811	484563	-	753	OW731_RS02195	-	K16066	1Y773	S	sp|P45200|Y1430_HAEIN Probable NADP-dependent dehydrogenase HI_1430 OS=Haemophilus influenzae (strain ATCC 51907 / DSM 11121 / KW20 / Rd) OX=71421 GN=HI_1430 PE=3 SV=1	WP_110479178.1 SDR family oxidoreductase [Avibacterium paragallinarum]	HI_1430	VFG038840(gi:507521851) (flmH) flagellar-related 3-oxoacyl-ACP reductase [Polar flagella (VF0473)] [Aeromonas hydrophila ML09-119]	-	A0A076ZHT9|PHI:7511|VK055_1961|573|Klebsiella_pneumoniae|unaffected_pathogenicity	OW731_RS02195	OW731_02195	-	-	-	ko01100(Metabolic pathways);ko00260(Glycine, serine and threonine metabolism);ko00240(Pyrimidine metabolism)	HI_1430
gene-OW731_RS02200	232	104.42707944545	262	115.919726845694	148	90.2148062936877	222	95.1409021332339	135	74.0478679546298	206	83.5300511655421	168	86.4038361130795	145	85.2081225523111	191	96.3463050280767	NZ_CP113955.1	484579	485301	-	723	mtgA	GO:0009252;GO:0009274;GO:0016020;GO:0016763	K03814	1Y869	M	sp|Q9CNV0|MTGA_PASMU Biosynthetic peptidoglycan transglycosylase OS=Pasteurella multocida (strain Pm70) OX=272843 GN=mtgA PE=3 SV=1	WP_110479179.1 monofunctional biosynthetic peptidoglycan transglycosylase [Avibacterium paragallinarum]	mtgA	-	-	-	OW731_RS02200	OW731_02200	GO:0009252//peptidoglycan biosynthetic process	GO:0009274//peptidoglycan-based cell wall;GO:0016020//membrane	GO:0016763//pentosyltransferase activity	ko01100(Metabolic pathways);ko00550(Peptidoglycan biosynthesis)	mtgA
gene-OW731_RS02205	30	32.5434389823536	38	40.5188113913307	16	23.5046143965176	91	93.9880686794573	19	25.1159398047593	25	24.4305125374947	21	26.0291556290652	26	36.8216617870884	22	26.7449271863279	NZ_CP113955.1	485288	485587	-	300	trpR	GO:0003700;GO:0006355;GO:0043565	K03720	1Y8ZW	K	sp|Q9CNU9|TRPR_PASMU Trp operon repressor homolog OS=Pasteurella multocida (strain Pm70) OX=272843 GN=trpR PE=3 SV=1	WP_110479180.1 trp operon repressor [Avibacterium paragallinarum]	trpR	-	-	-	OW731_RS02205	OW731_02205	GO:0006355//regulation of transcription, DNA-templated	-	GO:0003700//DNA-binding transcription factor activity;GO:0043565//sequence-specific DNA binding	-	trpR
gene-OW731_RS02210	802	121.338159292644	1431	212.810757913067	524	107.360686399714	565	81.3880466594531	486	89.601018462255	558	76.051469991197	225	38.8959289137256	252	49.7750175428938	583	98.8480572437502	NZ_CP113955.1	485642	487792	-	2151	OW731_RS02210	-	K08309	1Y6V6	M	sp|P44888|SLT_HAEIN Putative soluble lytic murein transglycosylase OS=Haemophilus influenzae (strain ATCC 51907 / DSM 11121 / KW20 / Rd) OX=71421 GN=slt PE=3 SV=1	WP_110479181.1 transglycosylase SLT domain-containing protein [Avibacterium paragallinarum]	slt	VFG041578(gi:269138240) (ETAE_0884) putative transglycosylase signal peptide protein [T3SS (SS025)] [Edwardsiella tarda EIB202]	-	-	OW731_RS02210	OW731_02210	-	-	-	-	slt
gene-OW731_RS02215	2634	958.830182097534	2101	751.76636111962	2091	1030.79170937748	3134	1086.21066170595	2096	929.759975817298	2615	857.527386383204	1818	756.16818366316	1524	724.267069740871	1902	775.912927217749	NZ_CP113955.1	488117	489010	-	894	secF	GO:0006886;GO:0015450;GO:0031522;GO:0043952	K03074	1Y7II	U	sp|P44590|SECF_HAEIN Protein translocase subunit SecF OS=Haemophilus influenzae (strain ATCC 51907 / DSM 11121 / KW20 / Rd) OX=71421 GN=secF PE=3 SV=1	WP_228516905.1 protein translocase subunit SecF [Avibacterium paragallinarum]	secF	-	-	-	OW731_RS02215	OW731_02215	GO:0043952//protein transport by the Sec complex;GO:0006886//intracellular protein transport	GO:0031522//cell envelope Sec protein transport complex	GO:0015450//protein-transporting ATPase activity	ko03070(Bacterial secretion system);ko03060(Protein export)	secF
gene-OW731_RS02220	4268	750.380321862158	4889	844.905181660905	2645	629.757952580925	3981	666.405153281421	3453	739.787939485061	4288	679.144491155769	2637	529.743639683915	3125	717.29019501715	3894	767.236971147494	NZ_CP113955.1	489096	490946	-	1851	secD	GO:0006886;GO:0015450;GO:0031522;GO:0043952	K03072	1Y7GY	U	sp|P44591|SECD_HAEIN Protein translocase subunit SecD OS=Haemophilus influenzae (strain ATCC 51907 / DSM 11121 / KW20 / Rd) OX=71421 GN=secD PE=3 SV=1	WP_110479183.1 protein translocase subunit SecD [Avibacterium paragallinarum]	secD	VFG031298(gi:15828413) (mmpL11) hypothetical protein [Heme uptake (CVF668)] [Mycobacterium leprae TN]	-	-	OW731_RS02220	OW731_02220	GO:0043952//protein transport by the Sec complex;GO:0006886//intracellular protein transport	GO:0031522//cell envelope Sec protein transport complex	GO:0015450//protein-transporting ATPase activity	ko03070(Bacterial secretion system);ko03060(Protein export)	secD
gene-OW731_RS02225	103	111.732473839414	136	145.014693400552	152	223.293836766917	530	547.403037363872	131	173.167795495972	182	177.854131272962	99	122.708876537022	130	184.108308935442	126	153.175492067151	NZ_CP113955.1	490981	491280	-	300	yajC	GO:0005886;GO:0009306;GO:0015450	K03210	1Y8V4	U	sp|P44592|YAJC_HAEIN Sec translocon accessory complex subunit YajC OS=Haemophilus influenzae (strain ATCC 51907 / DSM 11121 / KW20 / Rd) OX=71421 GN=yajC PE=3 SV=1	WP_017806188.1 MULTISPECIES: preprotein translocase subunit YajC [Avibacterium]	yajC	-	gb|TKW44661.1|ARO:3005040|YajC [Pseudomonas aeruginosa]	-	OW731_RS02225	OW731_02225	GO:0009306//protein secretion	GO:0005886//plasma membrane	GO:0015450//protein-transporting ATPase activity	ko03070(Bacterial secretion system);ko03060(Protein export);ko02024(Quorum sensing)	yajC
gene-OW731_RS02230	5	7.13671907507755	4	5.61202373841145	7	13.5306168401006	15	20.384919464891	3	5.21799303422976	13	16.7156138414438	0	0	10	18.634444224235	9	14.396192863454	NZ_CP113955.1	491557	491784	-	228	OW731_RS02230	-	-	1Y9GN	-	-	WP_017806190.1 hypothetical protein [Avibacterium paragallinarum]	-	-	-	-	OW731_RS02230	OW731_02230	-	-	-	-	-
gene-OW731_RS02235	89	55.8066680044215	139	85.6725704806049	56	47.5526880854401	120	71.6417978881717	79	60.3638346387582	91	51.4029281135727	43	30.8079739072338	77	63.0339697111117	124	87.1353381793132	NZ_CP113955.1	491777	492295	-	519	OW731_RS02235	-	-	1Y8JQ	S	sp|P43971|Y243_HAEIN Uncharacterized protein HI_0243 OS=Haemophilus influenzae (strain ATCC 51907 / DSM 11121 / KW20 / Rd) OX=71421 GN=HI_0243 PE=4 SV=1	WP_110479184.1 hemerythrin domain-containing protein [Avibacterium paragallinarum]	HI_0243	-	-	-	OW731_RS02235	OW731_02235	-	-	-	-	HI_0243
gene-OW731_RS02240	313	86.6164659989515	640	174.087266987457	180	67.4558448879649	241	63.4983307685277	272	91.7230884384334	222	55.3425896257534	127	40.1567391264733	276	99.7132913386616	528	163.744452161191	NZ_CP113955.1	492288	493463	-	1176	tgt	GO:0005737;GO:0006400;GO:0008479	K00773	1Y79E	F	sp|P57831|TGT_PASMU Queuine tRNA-ribosyltransferase OS=Pasteurella multocida (strain Pm70) OX=272843 GN=tgt PE=3 SV=1	WP_110479259.1 tRNA guanosine(34) transglycosylase Tgt [Avibacterium paragallinarum]	tgt	-	-	-	OW731_RS02240	OW731_02240	GO:0006400//tRNA modification	GO:0005737//cytoplasm	GO:0008479//queuine tRNA-ribosyltransferase activity	-	tgt
gene-OW731_RS02245	645	192.220862121045	1198	350.936495422312	470	189.683529642226	375	106.404799404651	444	161.241718815979	479	128.595774785274	256	87.1724730643732	412	160.297175150892	714	238.460015122854	NZ_CP113955.1	493523	494614	-	1092	queA	GO:0005737;GO:0006400;GO:0008616;GO:0051075	K07568	1Y7EQ	F	sp|P57832|QUEA_PASMU S-adenosylmethionine:tRNA ribosyltransferase-isomerase OS=Pasteurella multocida (strain Pm70) OX=272843 GN=queA PE=3 SV=1	WP_110479260.1 tRNA preQ1(34) S-adenosylmethionine ribosyltransferase-isomerase QueA [Avibacterium paragallinarum]	queA	-	-	-	OW731_RS02245	OW731_02245	GO:0006400//tRNA modification;GO:0008616//queuosine biosynthetic process	GO:0005737//cytoplasm	GO:0051075//S-adenosylmethionine:tRNA ribosyltransferase-isomerase activity	-	queA
gene-OW731_RS02250	3000	650.868779647073	2836	604.796574241125	1319	387.532329862583	3048	629.616776560409	2669	705.625719356868	2216	433.104126264707	4439	1100.41354130877	2750	778.919768573023	1999	486.028267686086	NZ_CP113955.1	494822	496321	-	1500	putP	GO:0005298;GO:0006814;GO:0015824;GO:0016020;GO:0031402	K11928	1Y7JK	E	sp|P45174|PUTP_HAEIN Sodium/proline symporter OS=Haemophilus influenzae (strain ATCC 51907 / DSM 11121 / KW20 / Rd) OX=71421 GN=putP PE=3 SV=1	WP_110479185.1 sodium/proline symporter PutP [Avibacterium paragallinarum]	putP	-	-	P32705|PHI:9229|ActP|562|Escherichia_coli|reduced_virulence__unaffected_pathogenicity	OW731_RS02250	OW731_02250	GO:0006814//sodium ion transport;GO:0015824//proline transport	GO:0016020//membrane	GO:0031402//sodium ion binding;GO:0005298//proline:sodium symporter activity	-	putP
gene-OW731_RS02255	5958	563.480992318695	6206	576.927782991323	3691	472.73066552717	6613	595.478983087511	5895	679.385422608433	5776	492.103366753512	6374	688.794112922579	4336	535.372293973628	3624	384.099295090958	NZ_CP113955.1	496339	499779	-	3441	putA	GO:0003700;GO:0003842;GO:0004657;GO:0006355;GO:0010133	K13821	1Y70P	CE	sp|P09546|PUTA_ECOLI Bifunctional protein PutA OS=Escherichia coli (strain K12) OX=83333 GN=putA PE=1 SV=3	WP_110479186.1 bifunctional proline dehydrogenase/L-glutamate gamma-semialdehyde dehydrogenase PutA [Avibacterium paragallinarum]	putA	-	-	Q9I5F6|PHI:7999|PutA|287|Pseudomonas_aeruginosa|reduced_virulence	OW731_RS02255	OW731_02255	GO:0006355//regulation of transcription, DNA-templated;GO:0010133//proline catabolic process to glutamate	-	GO:0003700//DNA-binding transcription factor activity;GO:0003842//1-pyrroline-5-carboxylate dehydrogenase activity;GO:0004657//proline dehydrogenase activity	ko01110(Biosynthesis of secondary metabolites);ko01100(Metabolic pathways);ko00330(Arginine and proline metabolism);ko00250(Alanine, aspartate and glutamate metabolism)	putA
gene-OW731_RS02260	1688	404.218727021435	2070	487.242590798504	1278	414.443945898861	1794	409.030384035481	1472	429.541807744924	2195	473.509713199125	1314	359.532329408091	1557	486.766237073328	2242	601.666935096801	NZ_CP113955.1	500060	501418	-	1359	OW731_RS02260	-	K07084	1Y74T	S	sp|P44640|Y325_HAEIN Uncharacterized membrane protein HI_0325 OS=Haemophilus influenzae (strain ATCC 51907 / DSM 11121 / KW20 / Rd) OX=71421 GN=HI_0325 PE=4 SV=1	WP_035685164.1 Na+/H+ antiporter family protein [Avibacterium paragallinarum]	HI_0325	-	-	-	OW731_RS02260	OW731_02260	-	-	-	-	HI_0325
gene-OW731_RS02265	1482	744.280502651977	1193	588.924731845242	1473	1001.80257540713	1807	864.043753071731	1295	792.522954365576	1900	859.59210780074	1645	943.958576054062	1114	730.401197129922	1129	635.417146325004	NZ_CP113955.1	501459	502106	-	648	rnt	GO:0006364;GO:0016896;GO:0042780	K03683	1Y71T	L	sp|Q0I251|RNT_HISS1 Ribonuclease T OS=Histophilus somni (strain 129Pt) OX=205914 GN=rnt PE=3 SV=1	WP_035685289.1 ribonuclease T [Avibacterium paragallinarum]	rnt	-	-	-	OW731_RS02265	OW731_02265	GO:0006364//rRNA processing;GO:0042780//tRNA 3'-end processing	-	GO:0016896//exoribonuclease activity, producing 5'-phosphomonoesters	-	rnt
gene-OW731_RS02270	542	432.317253147933	643	504.133044207152	631	681.590610487251	1146	870.316149859874	489	475.297777264988	607	436.156503242921	457	416.502945465084	557	580.024480073762	533	476.438709569277	NZ_CP113955.1	502200	502607	-	408	gloA	GO:0004462;GO:0046872;GO:0051596	K01759	1Y8FU	E	sp|P44638|LGUL_HAEIN Lactoylglutathione lyase OS=Haemophilus influenzae (strain ATCC 51907 / DSM 11121 / KW20 / Rd) OX=71421 GN=gloA PE=1 SV=1	WP_035685162.1 lactoylglutathione lyase [Avibacterium paragallinarum]	gloA	-	-	Q696X2|PHI:414|GOX1|13684|Parastagonospora_nodorum|unaffected_pathogenicity	OW731_RS02270	OW731_02270	GO:0051596//methylglyoxal catabolic process	-	GO:0004462//lactoylglutathione lyase activity;GO:0046872//metal ion binding	ko01100(Metabolic pathways);ko00620(Pyruvate metabolism)	gloA
gene-OW731_RS02275	128	59.3384642413286	203	92.5024596540725	115	72.196331613235	157	69.2971108419029	130	73.4384204817522	145	60.5542618450724	114	60.3850985289669	109	65.969117928873	114	59.225363233127	NZ_CP113955.1	502693	503394	-	702	OW731_RS02275	GO:0030170	-	1Y6QB	S	sp|Q9CPD5|PLPHP_PASMU Pyridoxal phosphate homeostasis protein OS=Pasteurella multocida (strain Pm70) OX=272843 GN=PM0112 PE=3 SV=1	WP_268815470.1 YggS family pyridoxal phosphate-dependent enzyme [Avibacterium paragallinarum]	PM0112	-	-	-	OW731_RS02275	OW731_02275	-	-	GO:0030170//pyridoxal phosphate binding	-	PM0112
gene-OW731_RS02280	2530	336.335378371547	3339	436.314213221276	1238	222.876168986586	2224	281.498417290338	2049	331.930860809802	2067	247.538575563733	3328	505.514880564478	3147	546.181040931217	4258	634.357731502808	NZ_CP113955.1	503696	506143	+	2448	thrA	GO:0004072;GO:0004412;GO:0009067;GO:0050661	K12524	1Y7WX	E	sp|P44505|AKH_HAEIN Bifunctional aspartokinase/homoserine dehydrogenase OS=Haemophilus influenzae (strain ATCC 51907 / DSM 11121 / KW20 / Rd) OX=71421 GN=thrA PE=3 SV=1	WP_110479188.1 bifunctional aspartate kinase/homoserine dehydrogenase I [Avibacterium paragallinarum]	thrA	-	-	W7MS01|PHI:3389|FVEG_12521|117187|Fusarium_verticillioides|unaffected_pathogenicity	OW731_RS02280	OW731_02280	GO:0009067//aspartate family amino acid biosynthetic process	-	GO:0050661//NADP binding;GO:0004072//aspartate kinase activity;GO:0004412//homoserine dehydrogenase activity	ko01230(Biosynthesis of amino acids);ko01120(Microbial metabolism in diverse environments);ko01110(Biosynthesis of secondary metabolites);ko01100(Metabolic pathways);ko00300(Lysine biosynthesis);ko00270(Cysteine and methionine metabolism);ko00261(Monobactam biosynthesis);ko00260(Glycine, serine and threonine metabolism)	thrA
gene-OW731_RS02285	1312	451.820020580402	1621	548.713394029633	988	460.765059995225	1458	478.055482765215	1226	514.488591489304	1508	467.824925797359	2443	961.288393073413	2210	993.600397429369	2369	914.267424306072	NZ_CP113955.1	506153	507097	+	945	thrB	GO:0004413;GO:0005524;GO:0009088	K00872	1Y6T2	E	sp|Q0I3T3|KHSE_HISS1 Homoserine kinase OS=Histophilus somni (strain 129Pt) OX=205914 GN=thrB PE=3 SV=1	WP_110479189.1 homoserine kinase [Avibacterium paragallinarum]	thrB	-	-	-	OW731_RS02285	OW731_02285	GO:0009088//threonine biosynthetic process	-	GO:0004413//homoserine kinase activity;GO:0005524//ATP binding	ko01230(Biosynthesis of amino acids);ko01120(Microbial metabolism in diverse environments);ko01110(Biosynthesis of secondary metabolites);ko01100(Metabolic pathways);ko00260(Glycine, serine and threonine metabolism)	thrB
gene-OW731_RS02290	1652	420.671057893961	2299	575.44321342148	1104	380.708543042186	1709	414.346616553662	1473	457.076591702624	1904	436.767097383943	1783	518.779169311684	1872	622.337945697268	2149	613.261294530715	NZ_CP113955.1	507628	508905	+	1278	thrC	GO:0004795;GO:0009088	K01733	1Y7IQ	E	sp|P44503|THRC_HAEIN Threonine synthase OS=Haemophilus influenzae (strain ATCC 51907 / DSM 11121 / KW20 / Rd) OX=71421 GN=thrC PE=3 SV=1	WP_110479190.1 threonine synthase [Avibacterium paragallinarum]	thrC	-	-	A0A0K0GKF0|PHI:9982|ThrC_(PXO_00822)|347|Xanthomonas_oryzae|reduced_virulence	OW731_RS02290	OW731_02290	GO:0009088//threonine biosynthetic process	-	GO:0004795//threonine synthase activity	ko01230(Biosynthesis of amino acids);ko01120(Microbial metabolism in diverse environments);ko01110(Biosynthesis of secondary metabolites);ko01100(Metabolic pathways);ko00750(Vitamin B6 metabolism);ko00260(Glycine, serine and threonine metabolism)	thrC
gene-OW731_RS02295	29	27.1195324852947	33	30.3339558964136	24	30.3938979265313	82	73.0108150029888	40	45.5824678852255	53	44.6488677409386	27	28.8500493425599	43	52.4977273489655	36	37.7279537111209	NZ_CP113955.1	509434	509781	+	348	OW731_RS02295	-	-	1Y8WV	P	sp|P44515|Y103_HAEIN Uncharacterized protein HI_0103 OS=Haemophilus influenzae (strain ATCC 51907 / DSM 11121 / KW20 / Rd) OX=71421 GN=HI_0103 PE=1 SV=1	WP_110479191.1 ArsC family reductase [Avibacterium paragallinarum]	HI_0103	-	-	U2UML5|PHI:7037|SpxA1|1314|Streptococcus_pyogenes|reduced_virulence	OW731_RS02295	OW731_02295	-	-	-	-	HI_0103
gene-OW731_RS02300	474	135.31219366347	621	174.253337077676	327	126.414620191797	586	159.274170752348	436	151.669664194945	556	142.982789166811	450	146.78095279548	436	162.492353635329	518	165.716175628204	NZ_CP113955.1	509797	510936	+	1140	dapE	GO:0009014;GO:0009089	K01439	1Y6Z3	E	sp|Q65US9|DAPE_MANSM Succinyl-diaminopimelate desuccinylase OS=Mannheimia succiniciproducens (strain MBEL55E) OX=221988 GN=dapE PE=3 SV=1	WP_110479192.1 succinyl-diaminopimelate desuccinylase [Avibacterium paragallinarum]	dapE	-	-	Q97NA0|PHI:3477|ArcT|1313|Streptococcus_pneumoniae|reduced_virulence	OW731_RS02300	OW731_02300	GO:0009089//lysine biosynthetic process via diaminopimelate	-	GO:0009014//succinyl-diaminopimelate desuccinylase activity	ko01230(Biosynthesis of amino acids);ko01120(Microbial metabolism in diverse environments);ko01100(Metabolic pathways);ko00300(Lysine biosynthesis)	dapE
gene-OW731_RS02305	79	37.4225863115857	71	33.0594760834806	56	35.9240831387823	93	41.9448648552691	66	38.0981849486121	108	46.0872550925665	59	31.9342936601133	77	47.6195491704032	108	57.3333095697382	NZ_CP113955.1	510936	511622	+	687	OW731_RS02305	-	-	1Y78F	M	sp|P43942|Y101_HAEIN Uncharacterized protein HI_0101 OS=Haemophilus influenzae (strain ATCC 51907 / DSM 11121 / KW20 / Rd) OX=71421 GN=HI_0101 PE=4 SV=1	WP_110479193.1 M15 family metallopeptidase [Avibacterium paragallinarum]	HI_0101	-	-	-	OW731_RS02305	OW731_02305	-	-	-	-	HI_0101
gene-OW731_RS02310	77	61.4177647461086	76	59.5864873401922	77	83.1734976347358	154	116.953479126022	37	35.9632265006228	89	63.9504592893244	38	34.6326300386722	42	43.7361367380575	53	47.3757065800594	NZ_CP113955.1	511642	512049	+	408	psiE	-	K13256	1Y933	S	sp|C5B6Z4|PSIE_EDWI9 Protein PsiE homolog OS=Edwardsiella ictaluri (strain 93-146) OX=634503 GN=psiE PE=3 SV=1	WP_017807221.1 phosphate-starvation-inducible protein PsiE [Avibacterium paragallinarum]	psiE	-	-	-	OW731_RS02310	OW731_02310	-	-	-	-	psiE
gene-OW731_RS02315	393	203.98040701858	351	179.074575652947	287	201.729196525136	686	339.00738794946	379	239.711437572495	399	186.560277559051	471	279.32860107746	354	239.876118377425	290	168.682663854613	NZ_CP113955.1	512169	512795	+	627	nudF	GO:0016787;GO:0046872	K01515	1Y7Y3	L	sp|P44684|ADPP_HAEIN ADP-ribose pyrophosphatase OS=Haemophilus influenzae (strain ATCC 51907 / DSM 11121 / KW20 / Rd) OX=71421 GN=nudF PE=1 SV=1	WP_110479194.1 ADP-ribose diphosphatase [Avibacterium paragallinarum]	nudF	-	-	-	OW731_RS02315	OW731_02315	-	-	GO:0016787//hydrolase activity;GO:0046872//metal ion binding	ko01100(Metabolic pathways);ko00740(Riboflavin metabolism);ko00230(Purine metabolism)	nudF
gene-OW731_RS02320	615	240.844945537274	570	219.41594616244	463	245.546851660371	654	243.85367920167	516	246.244061167695	577	203.558205547068	686	306.962364819301	535	273.529423161515	573	251.474290741153	NZ_CP113955.1	512928	513758	+	831	cpdA	GO:0004115	K03651	1Y7TR	S	sp|P44685|CPDA_HAEIN 3',5'-cyclic adenosine monophosphate phosphodiesterase CpdA OS=Haemophilus influenzae (strain ATCC 51907 / DSM 11121 / KW20 / Rd) OX=71421 GN=cpdA PE=3 SV=1	WP_017807223.1 3',5'-cyclic-AMP phosphodiesterase [Avibacterium paragallinarum]	cpdA	-	-	P9WP65|PHI:4238|CnpB|1773|Mycobacterium_tuberculosis|reduced_virulence	OW731_RS02320	OW731_02320	-	-	GO:0004115//3',5'-cyclic-AMP phosphodiesterase activity	ko01100(Metabolic pathways);ko00230(Purine metabolism)	cpdA
gene-OW731_RS02325	565	156.752284953366	678	184.895370327919	388	145.776700541062	614	162.189579183235	459	155.178575452746	524	130.962542911992	600	190.202087168909	561	203.196461366876	564	175.356183830376	NZ_CP113955.1	513807	514979	-	1173	OW731_RS02325	GO:0016491	K03184	1Y80R	CH	sp|P75728|UBIF_ECOLI 3-demethoxyubiquinol 3-hydroxylase OS=Escherichia coli (strain K12) OX=83333 GN=ubiF PE=1 SV=1	WP_110479261.1 FAD-dependent oxidoreductase [Avibacterium paragallinarum]	ubiF	-	-	P25535|PHI:7028|UbiI|562|Escherichia_coli|reduced_virulence	OW731_RS02325	OW731_02325	-	-	GO:0016491//oxidoreductase activity	ko01240(Biosynthesis of cofactors);ko01110(Biosynthesis of secondary metabolites);ko01100(Metabolic pathways);ko00130(Ubiquinone and other terpenoid-quinone biosynthesis)	ubiF
gene-OW731_RS02330	1437	328.174889948366	1975	443.349875334505	870	269.065980591714	1177	255.925868908551	1104	307.235429855448	1272	261.689363770049	1176	306.870045311084	1424	424.56717720497	1494	382.362882453339	NZ_CP113955.1	515188	516612	+	1425	miaB	GO:0006400;GO:0016782;GO:0051539;GO:1904047	K06168	1Y6UC	J	sp|Q0I3Z1|MIAB_HISS1 tRNA-2-methylthio-N(6)-dimethylallyladenosine synthase OS=Histophilus somni (strain 129Pt) OX=205914 GN=miaB PE=3 SV=1	WP_110479195.1 tRNA (N6-isopentenyl adenosine(37)-C2)-methylthiotransferase MiaB [Avibacterium paragallinarum]	miaB	-	-	-	OW731_RS02330	OW731_02330	GO:0006400//tRNA modification	-	GO:1904047//S-adenosyl-L-methionine binding;GO:0016782//transferase activity, transferring sulphur-containing groups;GO:0051539//4 iron, 4 sulfur cluster binding	-	miaB
gene-OW731_RS02335	2876	354.526251944125	2778	336.606632910038	1961	327.361852496953	2499	293.301927609845	2470	371.030928933944	2500	277.619460653349	2227	313.673861395715	1866	300.302538875467	1811	250.181111231611	NZ_CP113955.1	516673	519312	-	2640	ppc	GO:0006099;GO:0008964;GO:0015977	K01595	1Y6XX	H	sp|B0UUJ3|CAPP_HISS2 Phosphoenolpyruvate carboxylase OS=Histophilus somni (strain 2336) OX=228400 GN=ppc PE=3 SV=1	WP_110479196.1 phosphoenolpyruvate carboxylase [Avibacterium paragallinarum]	ppc	-	-	D4HUG1|PHI:9322|Ppc|552|Erwinia_amylovora|unaffected_pathogenicity	OW731_RS02335	OW731_02335	GO:0006099//tricarboxylic acid cycle;GO:0015977//carbon fixation	-	GO:0008964//phosphoenolpyruvate carboxylase activity	ko01200(Carbon metabolism);ko01120(Microbial metabolism in diverse environments);ko01100(Metabolic pathways);ko00680(Methane metabolism);ko00620(Pyruvate metabolism)	ppc
gene-OW731_RS02340	132	42.4899500066338	219	69.2926729244215	119	51.8740562534419	96	29.4220321297417	134	52.5618605940612	161	46.686202000435	62	22.8035558711607	69	28.9967434753378	136	49.0600228937226	NZ_CP113955.1	519503	520513	-	1011	purR	GO:0003677;GO:0006355	K03604	1Y78E	K	sp|Q9CN88|PURR_PASMU HTH-type transcriptional repressor PurR OS=Pasteurella multocida (strain Pm70) OX=272843 GN=purR PE=3 SV=1	WP_103846672.1 HTH-type transcriptional repressor PurR [Avibacterium paragallinarum]	purR	VFG002197(gb|NP_814691) (bopD) sugar-binding transcriptional regulator, LacI family [BopD (VF0362)] [Enterococcus faecalis V583]	-	P99175|PHI:11270|CcpA|1280|Staphylococcus_aureus|reduced_virulence	OW731_RS02340	OW731_02340	GO:0006355//regulation of transcription, DNA-templated	-	GO:0003677//DNA binding	-	purR
gene-OW731_RS02345	1457	627.192997318641	2025	856.835767203891	1152	671.560411329073	1750	717.247166357275	1200	629.472175557876	1439	558.023929229443	1353	665.484647885964	895	502.982101639867	994	479.517633896283	NZ_CP113955.1	520859	521614	+	756	OW731_RS02345	GO:0005737;GO:0051540	-	1Y6VQ	S	sp|Q9CP72|GCH1L_PASMU GTP cyclohydrolase 1 type 2 homolog OS=Pasteurella multocida (strain Pm70) OX=272843 GN=PM0183 PE=3 SV=1	WP_110479197.1 Nif3-like dinuclear metal center hexameric protein [Avibacterium paragallinarum]	PM0183	-	-	-	OW731_RS02345	OW731_02345	-	GO:0005737//cytoplasm	GO:0051540//metal cluster binding	-	PM0183
gene-OW731_RS02350	2418	997.338852463005	3493	1416.17178497016	1887	1054.02108760049	2364	928.374187766837	2148	1079.62855114314	2554	948.98142997356	2578	1214.97670128065	2894	1558.37802298675	3082	1424.60880726344	NZ_CP113955.1	521731	522519	+	789	OW731_RS02350	-	K00208	1Y70I	I	sp|P44432|FABI_HAEIN Enoyl-[acyl-carrier-protein] reductase [NADH] FabI OS=Haemophilus influenzae (strain ATCC 51907 / DSM 11121 / KW20 / Rd) OX=71421 GN=fabI PE=3 SV=3	WP_103853245.1 MULTISPECIES: SDR family oxidoreductase [Avibacterium]	fabI	VFG038839(gb|YP_858598) (flmH) short chain dehydrogenase/reductase family oxidoreductase [Polar flagella (CVF786)] [Aeromonas hydrophila subsp. hydrophila ATCC 7966]	-	Q2FZQ3|PHI:7915|FabI|1280|Staphylococcus_aureus|reduced_virulence__unaffected_pathogenicity	OW731_RS02350	OW731_02350	-	-	-	ko01240(Biosynthesis of cofactors);ko01212(Fatty acid metabolism);ko01110(Biosynthesis of secondary metabolites);ko01100(Metabolic pathways);ko00780(Biotin metabolism);ko00061(Fatty acid biosynthesis)	fabI
gene-OW731_RS02355	924	151.86938191765	1727	279.011113528023	552	122.865029799978	950	148.665776299508	759	152.017530397227	1125	166.57167639201	496	93.1490706494685	1189	255.133775436178	1512	278.500894667547	NZ_CP113955.1	522590	524569	+	1980	rnb	GO:0003723;GO:0006401;GO:0008859	K01147	1Y7MM	J	sp|Q4QJL5|RNB_HAEI8 Exoribonuclease 2 OS=Haemophilus influenzae (strain 86-028NP) OX=281310 GN=rnb PE=3 SV=1	WP_110479198.1 exoribonuclease II [Avibacterium paragallinarum]	rnb	-	-	B0XQR1|PHI:9183|SsdA_(AFUB_010850)|746128|Aspergillus_fumigatus|reduced_virulence__increased_virulence_(hypervirulence)	OW731_RS02355	OW731_02355	GO:0006401//RNA catabolic process	-	GO:0003723//RNA binding;GO:0008859//exoribonuclease II activity	-	rnb
gene-OW731_RS02360	1446	1188.32860526473	1707	1378.8997417265	1669	1857.44324942177	2294	1794.94363595301	1483	1485.12514874234	1293	957.231900332748	1940	1821.66529294324	1754	1881.85299459653	1321	1216.59947703647	NZ_CP113955.1	524802	525197	-	396	OW731_RS02360	GO:0003677;GO:0006355;GO:0030527	K03746	1Y91U	L	sp|Q9L5H8|HNSP_SALTI DNA-binding protein H-NS, plasmid OS=Salmonella typhi OX=90370 GN=hns PE=1 SV=1	WP_017807231.1 H-NS family nucleoid-associated regulatory protein [Avibacterium paragallinarum]	hns	-	gb|BAB35162.1|ARO:3000676|H-NS [Escherichia coli O157:H7 str. Sakai]	A6TAK8|PHI:6097|Hns|573|Klebsiella_pneumoniae|increased_virulence_(hypervirulence)	OW731_RS02360	OW731_02360	GO:0006355//regulation of transcription, DNA-templated	-	GO:0003677//DNA binding;GO:0030527//structural constituent of chromatin	-	hns
gene-OW731_RS02365	1008	215.24794287541	874	183.451311417442	698	201.848189576393	924	187.862281430775	882	229.50952038746	920	176.976941216497	913	222.765458280245	692	192.917852488379	592	141.669621459432	NZ_CP113955.1	525682	527205	+	1524	OW731_RS02365	-	K18218	1Y7J8	C	sp|P44263|Y1586_HAEIN Uncharacterized protein HI_1586 OS=Haemophilus influenzae (strain ATCC 51907 / DSM 11121 / KW20 / Rd) OX=71421 GN=HI_1586 PE=4 SV=1	WP_110479199.1 Na+/H+ antiporter NhaC family protein [Avibacterium paragallinarum]	HI_1586	-	gb|AAK37619.1|ARO:3000481|tet(35) [Vibrio harveyi]	-	OW731_RS02365	OW731_02365	-	-	-	-	HI_1586
gene-OW731_RS02370	460	87.0854097259027	535	99.5571052372642	326	83.5787990103046	616	111.034367617026	468	107.966012938618	563	96.0166042485831	961	207.878488818513	728	179.931331594847	674	142.996040961328	NZ_CP113955.1	527474	529192	+	1719	OW731_RS02370	-	K01652	1Y753	H	sp|P45261|ILVI_HAEIN Acetolactate synthase large subunit OS=Haemophilus influenzae (strain ATCC 51907 / DSM 11121 / KW20 / Rd) OX=71421 GN=ilvI PE=3 SV=1	WP_110479200.1 acetolactate synthase 3 large subunit [Avibacterium paragallinarum]	ilvI	-	-	G4MMK2|PHI:3975|MoIlv2|318829|Magnaporthe_oryzae|loss_of_pathogenicity	OW731_RS02370	OW731_02370	-	-	-	ko01230(Biosynthesis of amino acids);ko01210(2-Oxocarboxylic acid metabolism);ko01110(Biosynthesis of secondary metabolites);ko01100(Metabolic pathways);ko00770(Pantothenate and CoA biosynthesis);ko00660(C5-Branched dibasic acid metabolism);ko00650(Butanoate metabolism);ko00290(Valine, leucine and isoleucine biosynthesis)	ilvI
gene-OW731_RS02375	95	62.8379411244633	84	54.6145724786871	68	60.9113482836583	171	107.692037953546	77	62.0644212120174	73	43.4982296399296	174	131.506186976113	123	106.21633207814	95	70.4204014052425	NZ_CP113955.1	529192	529683	+	492	ilvN	GO:0009082;GO:1990610	K01653	1Y84E	E	sp|P45260|ILVH_HAEIN Acetolactate synthase small subunit OS=Haemophilus influenzae (strain ATCC 51907 / DSM 11121 / KW20 / Rd) OX=71421 GN=ilvH PE=3 SV=1	WP_017805703.1 MULTISPECIES: acetolactate synthase small subunit [Avibacterium]	ilvH	-	-	G4NC97|PHI:3976|MoIlv6|318829|Magnaporthe_oryzae|loss_of_pathogenicity	OW731_RS02375	OW731_02375	GO:0009082//branched-chain amino acid biosynthetic process	-	GO:1990610//acetolactate synthase regulator activity	ko01230(Biosynthesis of amino acids);ko01210(2-Oxocarboxylic acid metabolism);ko01110(Biosynthesis of secondary metabolites);ko01100(Metabolic pathways);ko00770(Pantothenate and CoA biosynthesis);ko00660(C5-Branched dibasic acid metabolism);ko00650(Butanoate metabolism);ko00290(Valine, leucine and isoleucine biosynthesis)	ilvH
gene-OW731_RS02380	951	325.434389823536	1427	479.996213310882	853	395.296452685912	873	284.437147561848	903	376.551446848707	993	306.11355141618	869	339.782728581308	1212	541.468746492976	1145	439.101543279975	NZ_CP113955.1	529762	530712	-	951	OW731_RS02380	GO:0016491	K00016	1YABB	C	sp|Q97DC6|LDH2_CLOAB L-lactate dehydrogenase 2 OS=Clostridium acetobutylicum (strain ATCC 824 / DSM 792 / JCM 1419 / LMG 5710 / VKM B-1787) OX=272562 GN=ldh2 PE=3 SV=1	WP_110479201.1 lactate/malate family dehydrogenase [Avibacterium paragallinarum]	ldh2	-	-	Q839C1|PHI:4139|Ldh-1|1351|Enterococcus_faecalis|unaffected_pathogenicity__reduced_virulence	OW731_RS02380	OW731_02380	-	-	GO:0016491//oxidoreductase activity	ko01120(Microbial metabolism in diverse environments);ko01110(Biosynthesis of secondary metabolites);ko01100(Metabolic pathways);ko00640(Propanoate metabolism);ko00620(Pyruvate metabolism);ko00270(Cysteine and methionine metabolism);ko00010(Glycolysis / Gluconeogenesis)	ldh2
gene-OW731_RS02385	1770	623.39704544119	1243	430.321963084621	1880	896.685776490524	1612	540.562176078511	1155	495.709338251827	3131	993.401750063584	1692	680.911121279813	808	371.5272567928	1533	605.076348533658	NZ_CP113955.1	530771	531694	-	924	OW731_RS02385	GO:0001216;GO:0006355;GO:0032993	K03576	1Y86D	K	sp|A0A0H2ZDG9|LYSRL_PSEAB HTH-type transcriptional repressor PA14_22550 OS=Pseudomonas aeruginosa (strain UCBPP-PA14) OX=208963 GN=PA14_22550 PE=3 SV=2	WP_110479202.1 LysR family transcriptional regulator [Avibacterium paragallinarum]	PA14_22550	VFG044083(gb|NP_250948) (ptxR) transcriptional regulator PtxR [pyoverdine (IA001)] [Pseudomonas aeruginosa PAO1]	-	Q4USX3|PHI:3260|XC_2801|339|Xanthomonas_campestris|reduced_virulence	OW731_RS02385	OW731_02385	GO:0006355//regulation of transcription, DNA-templated	GO:0032993//protein-DNA complex	GO:0001216//DNA-binding transcription activator activity	-	PA14_22550
gene-OW731_RS02390	6	8.13585974558841	4	5.33142255149088	9	16.5266819975514	29	37.4403020838498	5	8.26182230419712	13	15.8798331493716	7	10.8454815121105	4	7.0810888052093	6	9.11758881352087	NZ_CP113955.1	531793	532032	+	240	OW731_RS02390	-	-	1YAFH	S	sp|Q5L0C0|Y1331_GEOKA UPF0291 protein GK1331 OS=Geobacillus kaustophilus (strain HTA426) OX=235909 GN=GK1331 PE=3 SV=1	WP_110479203.1 DUF896 domain-containing protein [Avibacterium paragallinarum]	GK1331	-	-	Q8DP67|PHI:3151|Spr1327|1313|Streptococcus_pneumoniae|lethal	OW731_RS02390	OW731_02390	-	-	-	-	GK1331
gene-OW731_RS02395	712	266.332512131446	507	186.415947145233	724	366.753034980145	743	264.619685596198	448	204.20945612581	975	328.548272055964	968	413.73107797923	492	240.268668425033	815	341.647580828483	NZ_CP113955.1	532102	532971	+	870	OW731_RS02395	GO:0046872	K06911	1Y87Z	S	sp|Q9I163|Y2418_PSEAE Putative quercetin 2,3-dioxygenase PA2418 OS=Pseudomonas aeruginosa (strain ATCC 15692 / DSM 22644 / CIP 104116 / JCM 14847 / LMG 12228 / 1C / PRS 101 / PAO1) OX=208964 GN=PA2418 PE=3 SV=1	WP_110479204.1 pirin family protein [Avibacterium paragallinarum]	PA2418	-	-	-	OW731_RS02395	OW731_02395	-	-	GO:0046872//metal ion binding	-	PA2418
gene-OW731_RS02400	89	51.9062019611017	102	58.4736666937709	86	67.9232808501515	101	56.0841010080656	79	56.1448569489525	135	70.9272944636944	29	19.3252819570633	63	47.9686660998049	75	49.0192946963488	NZ_CP113955.1	533179	533736	-	558	OW731_RS02400	GO:0016491	-	1Y8HM	C	sp|P45244|Y1542_HAEIN Putative NAD(P)H nitroreductase HI_1542 OS=Haemophilus influenzae (strain ATCC 51907 / DSM 11121 / KW20 / Rd) OX=71421 GN=HI_1542 PE=3 SV=1	WP_035685096.1 NAD(P)H nitroreductase [Avibacterium paragallinarum]	HI_1542	-	-	-	OW731_RS02400	OW731_02400	-	-	GO:0016491//oxidoreductase activity	-	HI_1542
gene-OW731_RS02405	15832	2765.58092307366	15839	2719.62646676535	14302	3383.2829619464	18428	3064.91148559579	15168	3228.73612135425	22833	3593.0556700072	13828	2759.99665699497	11379	2595.03090223757	12337	2415.1088178724	NZ_CP113955.1	533881	535743	+	1863	sppA	GO:0006465;GO:0008233;GO:0016020	K04773	1Y748	OU	sp|P45243|SPPA_HAEIN Protease 4 OS=Haemophilus influenzae (strain ATCC 51907 / DSM 11121 / KW20 / Rd) OX=71421 GN=sppA PE=1 SV=1	WP_035685093.1 signal peptide peptidase SppA [Avibacterium paragallinarum]	sppA	-	-	-	OW731_RS02405	OW731_02405	GO:0006465//signal peptide processing	GO:0016020//membrane	GO:0008233//peptidase activity	-	sppA
gene-OW731_RS02410	1250	459.653092971097	1116	403.380852031445	1072	533.833615107348	1365	477.905433963342	1108	496.493511216294	1731	573.413114608859	667	280.249343092599	817	392.220308736	923	380.36314010756	NZ_CP113955.1	535802	536686	-	885	OW731_RS02410	GO:0001216;GO:0006355;GO:0032993	-	1Y81R	K	sp|P43011|Y1364_HAEIN Uncharacterized HTH-type transcriptional regulator HI_1364 OS=Haemophilus influenzae (strain ATCC 51907 / DSM 11121 / KW20 / Rd) OX=71421 GN=HI_1364 PE=3 SV=1	WP_110479205.1 LysR family transcriptional regulator [Avibacterium paragallinarum]	HI_1364	VFG044083(gb|NP_250948) (ptxR) transcriptional regulator PtxR [pyoverdine (IA001)] [Pseudomonas aeruginosa PAO1]	gb|ALH22601.1|ARO:3000620|adeL [Acinetobacter baumannii]	Q4USX3|PHI:3260|XC_2801|339|Xanthomonas_campestris|reduced_virulence	OW731_RS02410	OW731_02410	GO:0006355//regulation of transcription, DNA-templated	GO:0032993//protein-DNA complex	GO:0001216//DNA-binding transcription activator activity	-	HI_1364
gene-OW731_RS02415	4814	600.936383816841	5645	692.655473030288	3021	510.697929314439	3398	403.863803756744	3111	473.23413925629	3750	421.700446562049	3381	482.243274600633	3911	637.379477955664	4914	687.438917217362	NZ_CP113955.1	536786	539392	+	2607	topA	GO:0003677;GO:0003917;GO:0005737;GO:0006260;GO:0006265	K03169	1Y70A	L	sp|Q9CN30|TOP1_PASMU DNA topoisomerase 1 OS=Pasteurella multocida (strain Pm70) OX=272843 GN=topA PE=3 SV=1	WP_194742921.1 type I DNA topoisomerase [Avibacterium paragallinarum]	topA	-	-	-	OW731_RS02415	OW731_02415	GO:0006260//DNA replication;GO:0006265//DNA topological change	GO:0005737//cytoplasm	GO:0003677//DNA binding;GO:0003917//DNA topoisomerase type I (single strand cut, ATP-independent) activity	-	topA
gene-OW731_RS02420	1169	571.22042297855	1155	554.756130357835	1007	666.361111973344	1904	885.819635509785	1424	847.916033237961	1550	682.293593389492	1841	1027.87806763426	1585	1011.12844650962	1100	602.363224917295	NZ_CP113955.1	539509	540174	-	666	OW731_RS02420	-	-	1Y94D	S	sp|Q7DDE8|Y1124_NEIMB Putative lipoprotein NMB1124/NMB1162 OS=Neisseria meningitidis serogroup B (strain MC58) OX=122586 GN=NMB1124 PE=1 SV=1	WP_110479207.1 DUF799 domain-containing protein [Avibacterium paragallinarum]	NMB1124	-	-	-	OW731_RS02420	OW731_02420	-	-	-	-	NMB1124
gene-OW731_RS02425	30	26.4580804734582	27	23.4062453480087	15	17.9151024363701	60	50.3822399782671	29	31.1665491800607	27	21.4511817402393	37	37.2852790660245	24	27.6335172886217	18	17.7904171971139	NZ_CP113955.1	540171	540539	-	369	OW731_RS02425	-	-	1Y9EM	S	-	WP_017806212.1 DUF4810 domain-containing protein [Avibacterium paragallinarum]	-	-	-	-	OW731_RS02425	OW731_02425	-	-	-	-	-
gene-OW731_RS02430	384	186.796421064631	371	177.395315390414	267	175.88935100533	373	172.756860086915	354	209.842876820505	292	127.958917685174	363	201.763474126642	336	213.385277000029	310	168.99566709665	NZ_CP113955.1	540557	541225	-	669	OW731_RS02430	-	-	1Y7TS	M	sp|Q7DDH4|Y1126_NEIMB Putative lipoprotein NMB1126/NMB1164 OS=Neisseria meningitidis serogroup B (strain MC58) OX=122586 GN=NMB1126 PE=1 SV=1	WP_110479208.1 CsgG/HfaB family protein [Avibacterium paragallinarum]	NMB1126	-	-	-	OW731_RS02430	OW731_02430	-	-	-	-	NMB1126
gene-OW731_RS02435	215	55.92997107279	307	78.5010418852614	133	46.854222343178	219	54.2424619622135	178	56.4260669600801	184	43.1195616968732	258	76.6874746180064	271	92.0371734394111	191	55.6821571025575	NZ_CP113955.1	541321	542571	-	1251	OW731_RS02435	GO:0005337;GO:0005886;GO:0015293;GO:1901642	K03317	1Y734	U	sp|P44742|Y519_HAEIN Uncharacterized transporter HI_0519 OS=Haemophilus influenzae (strain ATCC 51907 / DSM 11121 / KW20 / Rd) OX=71421 GN=HI_0519 PE=3 SV=1	WP_110479209.1 NupC/NupG family nucleoside CNT transporter [Avibacterium paragallinarum]	HI_0519	-	-	Q9X668|PHI:10289|NupC|1280|Staphylococcus_aureus|unaffected_pathogenicity	OW731_RS02435	OW731_02435	GO:1901642//nucleoside transmembrane transport	GO:0005886//plasma membrane	GO:0005337//nucleoside transmembrane transporter activity;GO:0015293//symporter activity	-	HI_0519
gene-OW731_RS02440	73	29.7703138560378	111	44.4953310688337	34	18.7771825536089	95	36.8869971269456	67	33.2957650755613	65	23.8794483449197	90	41.937415084423	99	52.708856519979	85	38.8468696315426	NZ_CP113955.1	542590	543387	-	798	OW731_RS02440	-	K04069	1Y7ND	O	sp|P44743|Y520_HAEIN Putative glycyl-radical enzyme activating enzyme HI_0520 OS=Haemophilus influenzae (strain ATCC 51907 / DSM 11121 / KW20 / Rd) OX=71421 GN=HI_0520 PE=3 SV=1	WP_110479210.1 4Fe-4S cluster-binding domain-containing protein [Avibacterium paragallinarum]	HI_0520	-	-	-	OW731_RS02440	OW731_02440	-	-	-	-	HI_0520
gene-OW731_RS02450	973	140.732293910356	1117	158.805306400408	664	130.058866327397	946	130.275037319805	924	162.857041260334	939	122.348006787774	640	105.769267318106	766	144.643040661075	811	131.455369382497	NZ_CP113955.1	545084	547333	-	2250	parC	GO:0003918;GO:0006265;GO:0009340	K02621	1Y7BV	L	sp|P43702|PARC_HAEIN DNA topoisomerase 4 subunit A OS=Haemophilus influenzae (strain ATCC 51907 / DSM 11121 / KW20 / Rd) OX=71421 GN=parC PE=3 SV=1	WP_194742922.1 DNA topoisomerase IV subunit A [Avibacterium paragallinarum]	parC	-	-	Q75WC1|PHI:849|GyrA|337|Burkholderia_glumae|chemistry_target:_resistance_to_chemical__chemistry_target:_sensitivity_to_chemical	OW731_RS02450	OW731_02450	GO:0006265//DNA topological change	GO:0009340//DNA topoisomerase IV complex	GO:0003918//DNA topoisomerase type II (double strand cut, ATP-hydrolyzing) activity	-	parC
gene-OW731_RS02455	129	40.4441582728672	143	44.0689840961385	89	37.7874039250373	169	50.4477660129209	123	46.9920991175143	119	33.6096068434899	104	37.2561544924688	154	63.0339697111117	128	44.9730777699681	NZ_CP113955.1	547395	548432	-	1038	nirK	GO:0005507;GO:0008152;GO:0050421	K00368	1Y7HR	Q	sp|Q9JYE1|ANIA_NEIMB Copper-containing nitrite reductase OS=Neisseria meningitidis serogroup B (strain MC58) OX=122586 GN=aniA PE=3 SV=1	WP_226537705.1 copper-containing nitrite reductase [Avibacterium paragallinarum]	aniA	-	-	-	OW731_RS02455	OW731_02455	GO:0008152//metabolic process	-	GO:0005507//copper ion binding;GO:0050421//nitrite reductase (NO-forming) activity	ko01120(Microbial metabolism in diverse environments);ko01100(Metabolic pathways);ko00910(Nitrogen metabolism)	aniA
gene-OW731_RS02460	718	122.850626652628	934	157.083554040772	459	106.354672791813	663	108.007920294104	630	131.355155877456	658	101.421307568906	594	116.128274325257	723	161.502435525752	809	155.123645639083	NZ_CP113955.1	548772	550673	-	1902	parE	GO:0003677;GO:0003918;GO:0005524;GO:0005694;GO:0006265	K02622	1Y7P6	L	sp|P43703|PARE_HAEIN DNA topoisomerase 4 subunit B OS=Haemophilus influenzae (strain ATCC 51907 / DSM 11121 / KW20 / Rd) OX=71421 GN=parE PE=3 SV=1	WP_194742923.1 DNA topoisomerase IV subunit B [Avibacterium paragallinarum]	parE	-	-	-	OW731_RS02460	OW731_02460	GO:0006265//DNA topological change	GO:0005694//chromosome	GO:0003677//DNA binding;GO:0003918//DNA topoisomerase type II (double strand cut, ATP-hydrolyzing) activity;GO:0005524//ATP binding	-	parE
gene-OW731_RS02465	724	89.04553977031	984	118.959632441429	428	71.2866706470345	621	72.7200800502641	631	94.5707006611952	605	67.0315650121737	430	60.4283388429869	772	123.95919631795	837	115.365409477203	NZ_CP113955.1	550785	553430	-	2646	OW731_RS02465	GO:0016020	-	1Y6SF	Q	sp|P44288|Y1672_HAEIN Uncharacterized protein HI_1672 OS=Haemophilus influenzae (strain ATCC 51907 / DSM 11121 / KW20 / Rd) OX=71421 GN=HI_1672 PE=1 SV=1	WP_194742924.1 PqiB family protein [Avibacterium paragallinarum]	HI_1672	VFG045345(gb|NP_797990) (VP1611) multivalent adhesion molecule MAM7 [MAM7 (VF0512)] [Vibrio parahaemolyticus RIMD 2210633]	-	A0A0H3B2K4|PHI:11187|MAM_(YPK_1779)|633|Yersinia_pseudotuberculosis|increased_virulence_(hypervirulence)	OW731_RS02465	OW731_02465	-	GO:0016020//membrane	-	-	HI_1672
gene-OW731_RS02470	660	169.256656645811	966	243.506108025541	569	197.608238646845	668	163.105057745246	572	178.752240491754	681	157.325570099611	462	135.37622312989	652	218.291721087303	832	239.112179443636	NZ_CP113955.1	553399	554667	-	1269	OW731_RS02470	-	K03808	1Y815	S	sp|P44287|Y1671_HAEIN Uncharacterized protein HI_1671 OS=Haemophilus influenzae (strain ATCC 51907 / DSM 11121 / KW20 / Rd) OX=71421 GN=HI_1671 PE=3 SV=1	WP_194742925.1 paraquat-inducible protein A [Avibacterium paragallinarum]	HI_1671	-	-	-	OW731_RS02470	OW731_02470	-	-	-	-	HI_1671
gene-OW731_RS02475	1081	577.659401312386	1466	770.036005959175	752	544.19550573218	1155	587.648023194788	1075	700.016471094535	1016	489.0916401595	757	462.211372535828	1032	719.968832214384	1071	641.375213089055	NZ_CP113955.1	554991	555599	+	609	proQ	GO:0010608;GO:0033592;GO:0034057	K03607	1Y7VP	T	sp|P44286|PROQ_HAEIN RNA chaperone ProQ OS=Haemophilus influenzae (strain ATCC 51907 / DSM 11121 / KW20 / Rd) OX=71421 GN=proQ PE=3 SV=3	WP_110479216.1 RNA chaperone ProQ [Avibacterium paragallinarum]	proQ	-	-	P60317|PHI:8783|ProQ|28901|Salmonella_enterica|reduced_virulence__unaffected_pathogenicity	OW731_RS02475	OW731_02475	GO:0010608//posttranscriptional regulation of gene expression	-	GO:0033592//RNA strand annealing activity;GO:0034057//RNA strand-exchange activity	-	proQ
gene-OW731_RS02480	4114	651.502228581036	5314	827.187720835694	2828	606.48767804153	4268	643.5246284173	4348	839.063436581585	4540	647.67606960716	3229	584.276284506441	4672	965.922537166069	4583	813.351037126349	NZ_CP113955.1	555669	557723	+	2055	prc	GO:0005515;GO:0006508;GO:0008236	K03797	1Y78D	M	sp|P45306|PRC_HAEIN Tail-specific protease OS=Haemophilus influenzae (strain ATCC 51907 / DSM 11121 / KW20 / Rd) OX=71421 GN=prc PE=3 SV=1	WP_110479217.1 carboxy terminal-processing peptidase [Avibacterium paragallinarum]	prc	-	-	P23865|PHI:9896|Prc|562|Escherichia_coli|reduced_virulence	OW731_RS02480	OW731_02480	GO:0006508//proteolysis	-	GO:0005515//protein binding;GO:0008236//serine-type peptidase activity	-	prc
gene-OW731_RS02485	965	210.626550086997	1188	254.878470469665	748	221.094712884748	938	194.929596084929	1157	307.732101600196	1376	270.554408463523	707	176.32090667576	1163	331.400655149232	1035	253.164437880459	NZ_CP113955.1	557804	559294	+	1491	OW731_RS02485	GO:0016740	K21470	1Y7PB	S	sp|P44285|Y1667_HAEIN Putative L,D-transpeptidase HI_1667 OS=Haemophilus influenzae (strain ATCC 51907 / DSM 11121 / KW20 / Rd) OX=71421 GN=HI_1667 PE=3 SV=1	WP_110479218.1 L,D-transpeptidase family protein [Avibacterium paragallinarum]	HI_1667	-	-	-	OW731_RS02485	OW731_02485	-	-	GO:0016740//transferase activity	-	HI_1667
gene-OW731_RS02490	3699	2145.77862380974	3683	2100.06730022897	3235	2541.35787342026	2338	1291.32105877987	2806	1983.5442468943	3522	1840.51904079265	1641	1087.69657212366	1158	876.994741864425	1842	1197.47583561536	NZ_CP113955.1	559388	559948	+	561	OW731_RS02490	-	-	1Y767	S	sp|P0AB08|YCBK_ECO57 Uncharacterized protein YcbK OS=Escherichia coli O157:H7 OX=83334 GN=ycbK PE=3 SV=1	WP_021724507.1 YcbK family protein [Avibacterium paragallinarum]	ycbK	-	-	P0AB06|PHI:11001|YcbK|562|Escherichia_coli|unaffected_pathogenicity	OW731_RS02490	OW731_02490	-	-	-	-	ycbK
gene-OW731_RS02495	5018	2579.82585803239	4729	2389.79120815169	3188	2219.57081445788	3877	1897.77481521929	3185	1995.36713090941	3527	1633.48659184349	2269	1332.88544622769	1641	1101.42812600459	2589	1491.65481442057	NZ_CP113955.1	560016	560648	+	633	OW731_RS02495	-	K01069	1Y7RJ	S	sp|Q57544|GLO22_HAEIN Hydroxyacylglutathione hydrolase GloC OS=Haemophilus influenzae (strain ATCC 51907 / DSM 11121 / KW20 / Rd) OX=71421 GN=gloC PE=3 SV=1	WP_017806225.1 MBL fold metallo-hydrolase [Avibacterium paragallinarum]	gloC	-	gb|WP_011094382.1|ARO:3006903|CAR-1 [Bacteria]	-	OW731_RS02495	OW731_02495	-	-	-	ko01100(Metabolic pathways);ko00620(Pyruvate metabolism)	gloC
gene-OW731_RS02500	2115	733.007171966751	3805	1296.23404526663	1521	713.8681808527	2597	856.956831655902	1954	825.231988876738	2548	795.51368620494	1295	512.821490029506	1164	526.670119441765	1518	589.584656823203	NZ_CP113955.1	560837	561775	-	939	OW731_RS02500	GO:0016747;GO:0036104	K02517	1Y6WQ	M	sp|P45239|LPXL_HAEIN Lipid A biosynthesis acyltransferase OS=Haemophilus influenzae (strain ATCC 51907 / DSM 11121 / KW20 / Rd) OX=71421 GN=lpxL PE=3 SV=2	WP_110479219.1 Kdo(2)-lipid IV(A) acyltransferase [Avibacterium paragallinarum]	lpxL	VFG013437(gi:68249956) (htrB) lipid A biosynthesis lauroyl acyltransferase [LOS (CVF494)] [Haemophilus influenzae 86-028NP]	-	W9BFU2|PHI:7946|LpxL1_(BN49_2155)|573|Klebsiella_pneumoniae|unaffected_pathogenicity__reduced_virulence	OW731_RS02500	OW731_02500	GO:0036104//Kdo2-lipid A biosynthetic process	-	GO:0016747//acyltransferase activity, transferring groups other than amino-acyl groups	ko01100(Metabolic pathways);ko00540(Lipopolysaccharide biosynthesis)	lpxL
gene-OW731_RS02505	840	191.431994013845	1215	272.171361347118	622	191.962580811895	694	150.585741212354	671	186.342277852648	704	144.53009097812	669	174.204733051667	751	223.441079525722	902	230.365969462068	NZ_CP113955.1	561894	563321	+	1428	hldE	GO:0005975;GO:0009058;GO:0016779	K03272	1Y7FG	H	sp|Q65T41|HLDE_MANSM Bifunctional protein HldE OS=Mannheimia succiniciproducens (strain MBEL55E) OX=221988 GN=hldE PE=3 SV=1	WP_110479220.1 bifunctional D-glycero-beta-D-manno-heptose-7-phosphate kinase/D-glycero-beta-D-manno-heptose 1-phosphate adenylyltransferase HldE [Avibacterium paragallinarum]	hldE	VFG000331(gb|NP_439675) (rfaE) ADP-heptose synthase [LOS (VF0044)] [Haemophilus influenzae Rd KW20]	-	B8F4X8|PHI:3147|RfaE|738|Glaesserella_parasuis|reduced_virulence	OW731_RS02505	OW731_02505	GO:0005975//carbohydrate metabolic process;GO:0009058//biosynthetic process	-	GO:0016779//nucleotidyltransferase activity	ko01250(Biosynthesis of nucleotide sugars);ko01100(Metabolic pathways);ko00540(Lipopolysaccharide biosynthesis)	hldE
gene-OW731_RS02510	67	19.381425882824	72	20.472662597725	34	13.3192814913599	80	22.0338329504955	80	28.2003534649929	69	17.9808572275961	44	14.5432742562396	60	22.6594841766698	68	22.044303620246	NZ_CP113955.1	563846	564970	+	1125	OW731_RS02510	-	K02569	1Y7SI	C	sp|P44799|TORY_HAEIN Cytochrome c-type protein TorY OS=Haemophilus influenzae (strain ATCC 51907 / DSM 11121 / KW20 / Rd) OX=71421 GN=torY PE=3 SV=1	WP_110479221.1 NapC/NirT family cytochrome c [Avibacterium paragallinarum]	torY	-	-	P0ABL5|PHI:10526|NapC|562|Escherichia_coli|reduced_virulence	OW731_RS02510	OW731_02510	-	-	-	-	torY
gene-OW731_RS02515	278	36.598204033553	368	47.6204732754525	218	38.8653363049213	245	30.7093204236464	243	38.9829673770855	286	33.9180902219587	246	37.0040007209318	294	50.5300997264936	282	41.6045314791729	NZ_CP113955.1	565219	567690	+	2472	torA	GO:0030151;GO:0042597;GO:0043546;GO:0050626	K00123	1Y7ZR	C	sp|P44798|TORZ_HAEIN Trimethylamine-N-oxide reductase OS=Haemophilus influenzae (strain ATCC 51907 / DSM 11121 / KW20 / Rd) OX=71421 GN=torZ PE=1 SV=1	WP_110479222.1 trimethylamine-N-oxide reductase TorA [Avibacterium paragallinarum]	torZ	-	-	P32176|PHI:10994|FdoG|562|Escherichia_coli|unaffected_pathogenicity	OW731_RS02515	OW731_02515	-	GO:0042597//periplasmic space	GO:0050626//trimethylamine-N-oxide reductase (cytochrome c) activity;GO:0030151//molybdenum ion binding;GO:0043546//molybdopterin cofactor binding	ko01200(Carbon metabolism);ko01120(Microbial metabolism in diverse environments);ko01100(Metabolic pathways);ko00680(Methane metabolism);ko00630(Glyoxylate and dicarboxylate metabolism)	torZ
gene-OW731_RS02520	123	145.030543290924	94	108.946460834814	129	205.984732143394	591	663.484813539886	148	212.652121916726	249	264.486853123313	21	28.2925604663752	43	66.1927866573913	51	67.3908738390673	NZ_CP113955.1	567884	568159	-	276	OW731_RS02520	-	K09902	1Y987	S	sp|Q65TQ6|Y1047_MANSM YcgL domain-containing protein MS1047 OS=Mannheimia succiniciproducens (strain MBEL55E) OX=221988 GN=MS1047 PE=3 SV=2	WP_110479223.1 YcgL domain-containing protein [Avibacterium paragallinarum]	MS1047	-	-	-	OW731_RS02520	OW731_02520	-	-	-	-	MS1047
gene-OW731_RS02525	11166	6026.20297971743	10838	5749.44851871225	7673	5607.9261898159	11560	5940.09115922873	11830	7780.08818775339	18547	9017.16847826696	5382	3318.85609087015	6439	4536.82893698932	9958	6022.74954593969	NZ_CP113955.1	568324	568926	-	603	OW731_RS02525	GO:0051920	K03386	1Y73T	O	sp|P57279|AHPC_BUCAI Alkyl hydroperoxide reductase C OS=Buchnera aphidicola subsp. Acyrthosiphon pisum (strain APS) OX=107806 GN=BU182 PE=3 SV=1	WP_017806229.1 peroxiredoxin C [Avibacterium paragallinarum]	BU182	VFG026890(gi:433642627) (ahpC) Alkyl hydroperoxide reductase subunit C, AhpC (alkyl hydroperoxidase C) [AhpC (CVF322)] [Mycobacterium canettii CIPT 140070008]	-	Q7Z9J6|PHI:386|TSA1|5207|Cryptococcus_neoformans|reduced_virulence	OW731_RS02525	OW731_02525	-	-	GO:0051920//peroxiredoxin activity	-	BU182
gene-OW731_RS02530	942	256.749744735152	1001	268.178591660421	743	274.245108301076	768	199.301001562271	678	225.186553658117	822	201.827952822318	782	243.536727709129	723	257.267698802328	771	235.499530158278	NZ_CP113955.1	569085	570278	+	1194	metC	GO:0019346;GO:0030170;GO:0047804	K01739	1Y6R1	E	sp|P44527|METC_HAEIN Cystathionine beta-lyase OS=Haemophilus influenzae (strain ATCC 51907 / DSM 11121 / KW20 / Rd) OX=71421 GN=metC PE=3 SV=1	WP_046098016.1 cystathionine beta-lyase [Avibacterium paragallinarum]	metC	-	-	E0SGC8|PHI:8570|MetB_(Dda3937_03888)|204038|Dickeya_dadantii|reduced_virulence	OW731_RS02530	OW731_02530	GO:0019346//transsulfuration	-	GO:0030170//pyridoxal phosphate binding;GO:0047804//cysteine-S-conjugate beta-lyase activity	ko01230(Biosynthesis of amino acids);ko01110(Biosynthesis of secondary metabolites);ko01100(Metabolic pathways);ko00920(Sulfur metabolism);ko00450(Selenocompound metabolism);ko00270(Cysteine and methionine metabolism)	metC
gene-OW731_RS02535	202	108.478129941179	307	162.054131020564	123	89.4513481055588	214	109.419250883494	177	115.829112700427	180	87.0790545890901	95	58.2925456096462	149	104.463587324375	221	133.002450679083	NZ_CP113955.1	570363	570968	-	606	recR	GO:0003677;GO:0006281;GO:0006310;GO:0046872	K06187	1Y7FA	L	sp|P57826|RECR_PASMU Recombination protein RecR OS=Pasteurella multocida (strain Pm70) OX=272843 GN=recR PE=3 SV=1	WP_110479224.1 recombination mediator RecR [Avibacterium paragallinarum]	recR	-	-	-	OW731_RS02535	OW731_02535	GO:0006281//DNA repair;GO:0006310//DNA recombination	-	GO:0046872//metal ion binding;GO:0003677//DNA binding	ko03440(Homologous recombination)	recR
gene-OW731_RS02540	672	662.702757458838	660	639.770706178905	643	858.719719145499	891	836.597094839126	444	533.563505900149	521	462.847164801264	581	654.672702185579	475	611.548578631712	566	625.521850721553	NZ_CP113955.1	571056	571385	-	330	OW731_RS02540	GO:0003677	K09747	1Y8MG	S	sp|P57825|Y205_PASMU Nucleoid-associated protein PM0205 OS=Pasteurella multocida (strain Pm70) OX=272843 GN=PM0205 PE=3 SV=1	WP_035685032.1 YbaB/EbfC family nucleoid-associated protein [Avibacterium paragallinarum]	PM0205	-	-	-	OW731_RS02540	OW731_02540	-	-	GO:0003677//DNA binding	-	PM0205
gene-OW731_RS02545	662	110.993078857899	925	152.444076047266	489	111.029331915544	620	98.9734575152666	549	112.166687975375	641	96.8158178456515	401	76.8211629296765	554	121.265013851189	637	119.688904156884	NZ_CP113955.1	571500	573440	+	1941	OW731_RS02545	GO:0003917;GO:0006261;GO:0006265;GO:0006310;GO:0051304;GO:0098847	K03169	1Y6TK	L	sp|P43704|TOP3_HAEIN DNA topoisomerase 3 OS=Haemophilus influenzae (strain ATCC 51907 / DSM 11121 / KW20 / Rd) OX=71421 GN=topB PE=3 SV=1	WP_110479263.1 DNA topoisomerase III [Avibacterium paragallinarum]	topB	-	-	-	OW731_RS02545	OW731_02545	GO:0006310//DNA recombination;GO:0051304//chromosome separation;GO:0006261//DNA-dependent DNA replication;GO:0006265//DNA topological change	-	GO:0098847//sequence-specific single stranded DNA binding;GO:0003917//DNA topoisomerase type I (single strand cut, ATP-independent) activity	-	topB
gene-OW731_RS02550	116	111.358080293599	210	198.159068285502	90	117.003058389744	224	204.739155734693	137	160.26473000708	132	114.153191325639	62	68.0070648547005	128	160.421126914476	199	214.088516093292	NZ_CP113955.1	573553	573891	+	339	secG	GO:0015136;GO:0015739;GO:0016020	K03075	1Y8XY	U	sp|P44713|SECG_HAEIN Protein-export membrane protein SecG OS=Haemophilus influenzae (strain ATCC 51907 / DSM 11121 / KW20 / Rd) OX=71421 GN=secG PE=3 SV=1	WP_035685027.1 preprotein translocase subunit SecG [Avibacterium paragallinarum]	secG	-	-	-	OW731_RS02550	OW731_02550	GO:0015739//sialic acid transport	GO:0016020//membrane	GO:0015136//sialic acid transmembrane transporter activity	ko03070(Bacterial secretion system);ko03060(Protein export);ko02024(Quorum sensing)	secG
gene-OW731_RS02560	132	62.8031278606825	156	72.9563085993489	139	89.5597971797133	96	43.4878281917674	73	42.3237212776414	124	53.1470799061289	137	74.4777427147438	102	63.357110362399	81	43.188578590362	NZ_CP113955.1	574271	574954	-	684	OW731_RS02560	-	K19233	1YAEU	UW	sp|Q7DDJ2|NHHA_NEIMB Autotransporter adhesin NhhA OS=Neisseria meningitidis serogroup B (strain MC58) OX=122586 GN=nhhA PE=1 SV=1	WP_165816423.1 YadA C-terminal domain-containing protein [Avibacterium paragallinarum]	nhhA	VFG042299(gi:15603435) (PM1570) Hsf [MapA (SS161)] [Pasteurella multocida subsp. multocida str. Pm70]	-	A3MZG1|PHI:4673__PHI:5230|Apa1|715|Actinobacillus_pleuropneumoniae|reduced_virulence	OW731_RS02560	OW731_02560	-	-	-	-	nhhA
gene-OW731_RS02565	5583	1776.05102481408	6171	1929.63100089444	4660	2007.54221201928	5582	1690.70090995692	4700	1821.96198614552	5874	1683.34112193835	4487	1630.95686786225	4239	1760.5123428318	4804	1712.64503070007	NZ_CP113955.1	575365	576387	-	1023	OW731_RS02565	GO:0004084;GO:0009081	K00826	1Y7U3	E	sp|P54689|ILVE_HAEIN Branched-chain-amino-acid aminotransferase OS=Haemophilus influenzae (strain ATCC 51907 / DSM 11121 / KW20 / Rd) OX=71421 GN=ilvE PE=3 SV=1	WP_035685022.1 branched-chain amino acid aminotransferase [Avibacterium paragallinarum]	ilvE	-	-	I1RYQ4|PHI:9360|Fgbat1/2_(FGSG_09512)|5518|Fusarium_graminearum|unaffected_pathogenicity	OW731_RS02565	OW731_02565	GO:0009081//branched-chain amino acid metabolic process	-	GO:0004084//branched-chain-amino-acid transaminase activity	ko01240(Biosynthesis of cofactors);ko01230(Biosynthesis of amino acids);ko01210(2-Oxocarboxylic acid metabolism);ko01110(Biosynthesis of secondary metabolites);ko01100(Metabolic pathways);ko00770(Pantothenate and CoA biosynthesis);ko00290(Valine, leucine and isoleucine biosynthesis);ko00280(Valine, leucine and isoleucine degradation);ko00270(Cysteine and methionine metabolism)	ilvE
gene-OW731_RS02570	1139	416.015454555565	909	326.347683454896	1013	501.055858242262	1369	476.078240360295	1136	505.612397983458	1561	513.616566613189	1311	547.125589701851	1025	488.762021908386	988	404.407530763575	NZ_CP113955.1	576875	577765	+	891	OW731_RS02570	GO:0003677;GO:0006351;GO:0006355	K03566	1Y6RK	K	sp|P45099|GCVA_HAEIN Glycine cleavage system transcriptional activator homolog OS=Haemophilus influenzae (strain ATCC 51907 / DSM 11121 / KW20 / Rd) OX=71421 GN=gcvA PE=3 SV=1	WP_110479226.1 transcriptional regulator GcvA [Avibacterium paragallinarum]	gcvA	VFG044084(gi:15597579) (PA2383) transcriptional regulator [pyoverdine (IA001)] [Pseudomonas aeruginosa PAO1]	gb|CAA79966.1|ARO:3003665|NmcR [Enterobacter cloacae]	B4EPZ1|PHI:8616|ShvR_(BCAS0225)|95486|Burkholderia_cenocepacia|reduced_virulence__increased_virulence_(hypervirulence)	OW731_RS02570	OW731_02570	GO:0006351//transcription, DNA-templated;GO:0006355//regulation of transcription, DNA-templated	-	GO:0003677//DNA binding	-	gcvA
gene-OW731_RS02575	3224	960.806293764727	2179	638.306029653771	2966	1197.02414663584	4349	1234.0119269622	2923	1061.5079822052	3854	1034.67247603851	3518	1197.94046968932	1817	706.941668080511	1961	654.930097557305	NZ_CP113955.1	577758	578849	+	1092	rlmM	GO:0008168	-	1Y7XG	J	sp|C6ANQ9|RLMM_AGGAN Ribosomal RNA large subunit methyltransferase M OS=Aggregatibacter aphrophilus (strain NJ8700) OX=634176 GN=rlmM PE=3 SV=1	WP_110479227.1 23S rRNA (cytidine(2498)-2'-O)-methyltransferase RlmM [Avibacterium paragallinarum]	rlmM	-	-	-	OW731_RS02575	OW731_02575	-	-	GO:0008168//methyltransferase activity	-	rlmM
gene-OW731_RS02580	0	0	0	0	1	2.29537249965992	0	0	0	0	0	0	0	0	0	0	0	0	NZ_CP113955.1	579000	579191	-	192	OW731_RS02580	-	-	1Y9G4	-	-	WP_110479228.1 hypothetical protein [Avibacterium paragallinarum]	-	-	-	-	OW731_RS02580	OW731_02580	-	-	-	-	-
gene-OW731_RS02585	231	203.727219645629	286	247.932821093722	302	360.690729052251	332	278.781727879745	224	240.734724701159	347	275.687409772705	207	208.596020720732	289	332.753604017153	279	275.751466555265	NZ_CP113955.1	579313	579681	+	369	OW731_RS02585	-	-	1Y91Z	S	-	WP_017806242.1 helix-turn-helix domain-containing protein [Avibacterium paragallinarum]	-	-	-	-	OW731_RS02585	OW731_02585	-	-	-	-	-
gene-OW731_RS02590	2113	314.854791985867	3077	450.680966783995	1372	276.857236882058	2045	290.130419710014	1884	342.093916947415	2183	293.031916864566	1676	285.353642296659	1888	367.282847918548	2292	382.738343600547	NZ_CP113955.1	579855	582038	+	2184	uvrD	GO:0003678;GO:0005737;GO:0006268;GO:0006281	K03657	1Y6YU	L	sp|Q02322|UVRD_HAEIN DNA helicase II OS=Haemophilus influenzae (strain ATCC 51907 / DSM 11121 / KW20 / Rd) OX=71421 GN=uvrD PE=1 SV=2	WP_165816528.1 DNA helicase II [Avibacterium paragallinarum]	uvrD	-	-	-	OW731_RS02590	OW731_02590	GO:0006281//DNA repair;GO:0006268//DNA unwinding involved in DNA replication	GO:0005737//cytoplasm	GO:0003678//DNA helicase activity	ko03430(Mismatch repair);ko03420(Nucleotide excision repair)	uvrD
gene-OW731_RS02595	837	458.566640205892	824	443.746685093786	517	383.582248832057	866	451.735306229382	766	511.398455354747	840	414.578394575668	590	369.341073139694	765	547.175044038901	721	442.678891215391	NZ_CP113955.1	582173	582766	-	594	dolP	GO:0006970	-	1Y8C6	S	sp|P45301|DOLP_HAEIN Outer membrane lipoprotein DolP OS=Haemophilus influenzae (strain ATCC 51907 / DSM 11121 / KW20 / Rd) OX=71421 GN=dolP PE=3 SV=1	WP_017806244.1 division/outer membrane stress-associated lipid-binding lipoprotein [Avibacterium paragallinarum]	dolP	-	-	-	OW731_RS02595	OW731_02595	GO:0006970//response to osmotic stress	-	-	-	dolP
gene-OW731_RS02600	180	100.133658407242	223	121.939202972561	147	110.742894752823	249	131.885202035418	212	143.713339773521	204	102.232298618439	156	99.1586881107246	169	122.738872623628	166	103.488529438938	NZ_CP113955.1	582808	583392	-	585	OW731_RS02600	-	K12961	1Y8DG	G	sp|P52606|Y1657_HAEIN Uncharacterized protein HI_1657 OS=Haemophilus influenzae (strain ATCC 51907 / DSM 11121 / KW20 / Rd) OX=71421 GN=HI_1657 PE=3 SV=2	WP_017806245.1 SIS domain-containing protein [Avibacterium paragallinarum]	HI_1657	VFG002026(gb|NP_282296) (gmhA) phosphoheptose isomerase [LOS (VF0326)] [Campylobacter jejuni subsp. jejuni NCTC 11168]	-	-	OW731_RS02600	OW731_02600	-	-	-	-	HI_1657
gene-OW731_RS02605	23	20.6198098235299	38	33.4866209845708	10	12.1408132213417	51	43.5327536341143	18	19.6645026744527	41	33.1124302161086	17	17.4142324161396	19	22.2381301320623	19	19.089166661917	NZ_CP113955.1	583405	583767	-	363	OW731_RS02605	-	K07460	1Y8VG	L	sp|A6VPC4|Y1462_ACTSZ UPF0102 protein Asuc_1462 OS=Actinobacillus succinogenes (strain ATCC 55618 / DSM 22257 / CCUG 43843 / 130Z) OX=339671 GN=Asuc_1462 PE=3 SV=1	WP_021724495.1 YraN family protein [Avibacterium paragallinarum]	Asuc_1462	-	-	-	OW731_RS02605	OW731_02605	-	-	-	-	Asuc_1462
gene-OW731_RS02610	926	174.393660287381	1142	211.405713673701	622	158.635743865385	754	135.201090858346	860	197.365755044709	888	150.654827314551	599	128.897687018932	638	156.865786726512	772	162.934688982364	NZ_CP113955.1	583769	585496	-	1728	OW731_RS02610	-	K07121	1Y7W0	M	sp|Q9CN03|LPOA_PASMU Penicillin-binding protein activator LpoA OS=Pasteurella multocida (strain Pm70) OX=272843 GN=lpoA PE=3 SV=1	WP_110479230.1 penicillin-binding protein activator [Avibacterium paragallinarum]	lpoA	-	-	-	OW731_RS02610	OW731_02610	-	-	-	-	lpoA
gene-OW731_RS02615	402	155.189353154284	362	137.364766095352	278	145.335471579891	467	171.649243570086	374	175.938593125678	410	142.583774240183	399	175.997849449195	443	223.26849400055	426	184.298592387184	NZ_CP113955.1	585571	586413	+	843	rsmI	GO:0000451;GO:0008649	K07056	1Y763	H	sp|Q9CN04|RSMI_PASMU Ribosomal RNA small subunit methyltransferase I OS=Pasteurella multocida (strain Pm70) OX=272843 GN=rsmI PE=3 SV=1	WP_110479231.1 16S rRNA (cytidine(1402)-2'-O)-methyltransferase [Avibacterium paragallinarum]	rsmI	-	-	A0A0H3JLK2|PHI:4960|RsmI|1280|Staphylococcus_aureus|reduced_virulence	OW731_RS02615	OW731_02615	GO:0000451//rRNA 2'-O-methylation	-	GO:0008649//rRNA methyltransferase activity	-	rsmI
gene-OW731_RS02620	1827	952.834343281412	1842	944.276955754442	1717	1212.66294828187	2136	1060.64304046556	1690	1074.03689954563	2064	969.703420719022	1825	1087.52767909899	1638	1115.27148682047	1699	992.998935523844	NZ_CP113955.1	586549	587172	+	624	OW731_RS02620	GO:0003725;GO:0006400;GO:0061710	-	1Y7YQ	J	sp|P45103|Y1198_HAEIN Uncharacterized protein HI_1198 OS=Haemophilus influenzae (strain ATCC 51907 / DSM 11121 / KW20 / Rd) OX=71421 GN=HI_1198 PE=3 SV=1	WP_110479232.1 L-threonylcarbamoyladenylate synthase [Avibacterium paragallinarum]	HI_1198	-	-	-	OW731_RS02620	OW731_02620	GO:0006400//tRNA modification	-	GO:0003725//double-stranded RNA binding;GO:0061710//L-threonylcarbamoyladenylate synthase	-	HI_1198
gene-OW731_RS02625	2124	693.998638539349	1997	641.376556345017	1856	821.245563251818	2411	750.050422302964	1895	754.513410431496	2627	773.240438987936	1981	739.583438054764	1941	827.975504271762	1849	677.045048843377	NZ_CP113955.1	587217	588212	+	996	rluB	GO:0001522;GO:0003723;GO:0009982	K06178	1Y6XU	J	sp|Q9CMY9|RLUB_PASMU Ribosomal large subunit pseudouridine synthase B OS=Pasteurella multocida (strain Pm70) OX=272843 GN=rluB PE=3 SV=1	WP_110479233.1 23S rRNA pseudouridine(2605) synthase RluB [Avibacterium paragallinarum]	rluB	-	-	-	OW731_RS02625	OW731_02625	GO:0001522//pseudouridine synthesis	-	GO:0003723//RNA binding;GO:0009982//pseudouridine synthase activity	-	rluB
gene-OW731_RS02630	942	315.390118532687	952	313.303349939464	783	355.017613280734	979	312.08221149501	822	335.368786866668	1105	333.280448813971	995	380.643883758376	846	369.79019316093	812	304.670045949751	NZ_CP113955.1	588496	589467	+	972	cysB	GO:0003700;GO:0006355	K13634	1Y73E	K	sp|P45105|CYSB_HAEIN HTH-type transcriptional regulator CysB OS=Haemophilus influenzae (strain ATCC 51907 / DSM 11121 / KW20 / Rd) OX=71421 GN=cysB PE=3 SV=1	WP_017806251.1 HTH-type transcriptional regulator CysB [Avibacterium paragallinarum]	cysB	VFG037468(gi:213156714) (AB57_0984) transcriptional regulator, LysR family [Heme utilization (CVF769)] [Acinetobacter baumannii AB0057]	-	G3XCU6|PHI:8764|CysB|287|Pseudomonas_aeruginosa|reduced_virulence	OW731_RS02630	OW731_02630	GO:0006355//regulation of transcription, DNA-templated	-	GO:0003700//DNA-binding transcription factor activity	-	cysB
gene-OW731_RS02635	2630	1033.68652806268	3311	1279.15507739031	2246	1195.45661083737	2609	976.329316709285	2676	1281.66008614675	3183	1126.9901653166	3086	1385.88637459101	3204	1644.04409651381	3429	1510.34840780498	NZ_CP113955.1	589608	590435	+	828	dapD	GO:0008666;GO:0009089	K00674	1Y6YY	E	sp|A3N3F7|DAPD_ACTP2 2,3,4,5-tetrahydropyridine-2,6-dicarboxylate N-succinyltransferase OS=Actinobacillus pleuropneumoniae serotype 5b (strain L20) OX=416269 GN=dapD PE=3 SV=1	WP_110479234.1 2,3,4,5-tetrahydropyridine-2,6-dicarboxylate N-succinyltransferase [Avibacterium paragallinarum]	dapD	-	-	-	OW731_RS02635	OW731_02635	GO:0009089//lysine biosynthetic process via diaminopimelate	-	GO:0008666//2,3,4,5-tetrahydropyridine-2,6-dicarboxylate N-succinyltransferase activity	ko01230(Biosynthesis of amino acids);ko01120(Microbial metabolism in diverse environments);ko01100(Metabolic pathways);ko00300(Lysine biosynthesis)	dapD
gene-OW731_RS02640	11167	4437.27207711774	12445	4860.77316141421	10008	5385.39791392737	10018	3790.0916637717	9241	4474.57874948487	14685	5256.58720312249	15626	7094.56804220779	13791	7154.23411814223	15101	6724.52789611618	NZ_CP113955.1	590741	591559	+	819	OW731_RS02640	-	K03286	1Y7R0	M	sp|A0A160PB22|TPGA_ACIS5 Trimeric autotransporter adhesin- and peptidogylcan-associated protein A OS=Acinetobacter sp. (strain Tol 5) OX=710648 GN=tpgA PE=1 SV=1	WP_110479235.1 OmpA family protein [Avibacterium paragallinarum]	tpgA	VFG001443(gb|AAF37887) (ompA) outer membrane protein A [OmpA (VF0236)] [Escherichia coli O18:K1:H7 str. RS218]	-	A0A2S4N3N0|PHI:9891|OmpA|623|Shigella_flexneri|reduced_virulence	OW731_RS02640	OW731_02640	-	-	-	-	tpgA
gene-OW731_RS02645	1697	599.63318081492	1752	608.511551153878	1549	741.218397805491	1659	558.135110925367	1384	595.927664834336	1771	563.732087347272	1645	664.153265236734	1232	568.332339284551	1463	579.328227325995	NZ_CP113955.1	591624	592544	-	921	uspE	-	K14055	1Y7YK	T	sp|P44195|USPE_HAEIN Universal stress protein E homolog OS=Haemophilus influenzae (strain ATCC 51907 / DSM 11121 / KW20 / Rd) OX=71421 GN=uspE PE=1 SV=2	WP_110479236.1 universal stress protein UspE [Avibacterium paragallinarum]	uspE	-	-	-	OW731_RS02645	OW731_02645	-	-	-	-	uspE
gene-OW731_RS02650	2316	973.780422262675	2837	1172.49967275811	1873	1066.4763266637	2356	943.163343593157	2046	1048.29075562092	2282	864.347745900201	1750	840.735000938798	1910	1048.44028046122	2107	992.804115250051	NZ_CP113955.1	592669	593442	-	774	OW731_RS02650	-	K01420	1Y774	K	sp|Q9EXQ1|FNR_AGGAC Anaerobic regulatory protein OS=Aggregatibacter actinomycetemcomitans OX=714 GN=fnr PE=2 SV=1	WP_017806255.1 FNR family transcription factor [Avibacterium paragallinarum]	fnr	VFG042734(gi:15595849) (vfr) cAMP-regulatory protein [type IV pili (AI097)] [Pseudomonas aeruginosa PAO1]	-	P0A9E5|PHI:4876__PHI:7248|FNR__Fnr|562|Escherichia_coli|reduced_virulence	OW731_RS02650	OW731_02650	-	-	-	-	fnr
gene-OW731_RS02655	1	2.04675716870149	0	0	0	0	2	3.89749403605463	0	0	2	3.68762453396147	0	0	0	0	0	0	NZ_CP113955.1	593569	593727	+	159	OW731_RS02655	-	-	1Y9F9	-	-	WP_017806256.1 hypothetical protein [Avibacterium paragallinarum]	-	-	-	-	OW731_RS02655	OW731_02655	-	-	-	-	-
gene-OW731_RS02660	1297	842.491823555143	1174	749.59162580243	916	805.77196059918	1105	683.40340784892	882	698.14872069958	777	454.670856087028	1127	836.465879496906	905	767.471301642445	1207	878.637101630315	NZ_CP113955.1	593741	594241	-	501	ftnA	GO:0006879;GO:0008199	K02217	1Y6Q9	P	sp|P43708|FTN2_HAEIN Probable bacterial non-heme ferritin-like protein OS=Haemophilus influenzae (strain ATCC 51907 / DSM 11121 / KW20 / Rd) OX=71421 GN=ftnB PE=3 SV=1	WP_017806257.1 non-heme ferritin [Avibacterium paragallinarum]	ftnB	-	-	-	OW731_RS02660	OW731_02660	GO:0006879//cellular iron ion homeostasis	-	GO:0008199//ferric iron binding	-	ftnB
gene-OW731_RS02665	288	191.666879896071	440	287.831401552882	155	139.693835562125	321	203.398975568704	243	197.067270666984	223	133.693356953652	134	101.896197905192	192	166.818288417201	271	202.115874720994	NZ_CP113955.1	594255	594743	-	489	ftnA	GO:0006879;GO:0008199	K02217	1Y74I	P	sp|P43707|FTN1_HAEIN Probable bacterial non-heme ferritin OS=Haemophilus influenzae (strain ATCC 51907 / DSM 11121 / KW20 / Rd) OX=71421 GN=ftnA PE=1 SV=2	WP_017806258.1 non-heme ferritin [Avibacterium paragallinarum]	ftnA	-	-	-	OW731_RS02665	OW731_02665	GO:0006879//cellular iron ion homeostasis	-	GO:0008199//ferric iron binding	-	ftnA
gene-OW731_RS02670	54	19.2691415027094	41	14.3808108296793	38	18.3629799972793	78	26.5003953043583	49	21.3068048897715	51	16.3941597291083	44	17.9398942305587	54	25.1564997027173	76	30.3919627117362	NZ_CP113955.1	594952	595863	-	912	OW731_RS02670	-	-	1Y7PV	S	sp|P75826|LYSO_ECOLI Lysine exporter LysO OS=Escherichia coli (strain K12) OX=83333 GN=lysO PE=2 SV=2	WP_017806259.1 lysine exporter LysO family protein [Avibacterium paragallinarum]	lysO	-	-	-	OW731_RS02670	OW731_02670	-	-	-	-	lysO
gene-OW731_RS02675	179	77.9822701183575	256	109.626038006559	106	62.5373776614172	174	72.1740763062164	110	58.3968162866945	147	57.6913308114333	96	47.7873195714335	106	60.2887882210591	179	87.3921498056351	NZ_CP113955.1	595867	596613	-	747	moeB	GO:0006777;GO:0008641	K21029	1Y70K	H	sp|P45211|MOEB_HAEIN Molybdopterin-synthase adenylyltransferase OS=Haemophilus influenzae (strain ATCC 51907 / DSM 11121 / KW20 / Rd) OX=71421 GN=moeB PE=3 SV=1	WP_017806260.1 molybdopterin-synthase adenylyltransferase MoeB [Avibacterium paragallinarum]	moeB	VFG044378(gi:28192388) (qbsC) QbsC [thioquinolobactin (IA009)] [Pseudomonas fluorescens ATCC 17400]	-	G4MLK2|PHI:8040__PHI:8047|Mouba2__Uba2|318829|Magnaporthe_oryzae|reduced_virulence	OW731_RS02675	OW731_02675	GO:0006777//Mo-molybdopterin cofactor biosynthetic process	-	GO:0008641//ubiquitin-like modifier activating enzyme activity	ko04122(Sulfur relay system)	moeB
gene-OW731_RS02680	601	160.976187888021	734	193.247612483669	443	160.687410149032	614	156.583025828753	560	182.780068754583	625	150.805632947498	440	134.659946817033	443	154.909745220134	521	156.387284669774	NZ_CP113955.1	596616	597830	-	1215	moeA	GO:0006777	K03750	1Y71U	H	sp|P45210|MOEA_HAEIN Molybdopterin molybdenumtransferase OS=Haemophilus influenzae (strain ATCC 51907 / DSM 11121 / KW20 / Rd) OX=71421 GN=moeA PE=3 SV=1	WP_194742926.1 molybdopterin molybdotransferase MoeA [Avibacterium paragallinarum]	moeA	-	-	-	OW731_RS02680	OW731_02680	GO:0006777//Mo-molybdopterin cofactor biosynthetic process	-	-	ko01240(Biosynthesis of cofactors);ko01100(Metabolic pathways);ko00790(Folate biosynthesis)	moeA
gene-OW731_RS02685	292	145.300981389102	403	197.115898004663	218	146.903839978235	248	117.49693029794	243	147.348463847332	267	119.68709811947	192	109.165528195293	295	191.644146563004	422	235.328592006471	NZ_CP113955.1	597973	598626	+	654	folE	GO:0003934;GO:0046654	K01495	1Y6ZY	F	sp|P57865|GCH1_PASMU GTP cyclohydrolase 1 OS=Pasteurella multocida (strain Pm70) OX=272843 GN=folE PE=3 SV=1	WP_110479238.1 GTP cyclohydrolase I FolE [Avibacterium paragallinarum]	folE	-	-	-	OW731_RS02685	OW731_02685	GO:0046654//tetrahydrofolate biosynthetic process	-	GO:0003934//GTP cyclohydrolase I activity	ko01240(Biosynthesis of cofactors);ko01100(Metabolic pathways);ko00790(Folate biosynthesis)	folE
gene-OW731_RS02690	848	224.913090929388	766	199.700228579072	793	284.828227635061	1207	304.800233472433	744	240.461449166657	948	226.504898636137	697	211.227401018261	585	202.564154085449	667	198.253683410544	NZ_CP113955.1	598874	600100	+	1227	OW731_RS02690	GO:0008374	-	1RQ1A	M	sp|O25526|PATA_HELPY Peptidoglycan O-acetyltransferase OS=Helicobacter pylori (strain ATCC 700392 / 26695) OX=85962 GN=patA PE=1 SV=1	WP_207780516.1 MBOAT family O-acyltransferase [Avibacterium paragallinarum]	patA	VFG018018(gi:157415413) (C8J_1093) hypothetical protein [LOS (CVF396)] [Campylobacter jejuni subsp. jejuni 81116]	-	-	OW731_RS02690	OW731_02690	-	-	GO:0008374//O-acyltransferase activity	-	patA
gene-OW731_RS02695	290	81.7107991764724	320	88.6262450117964	214	81.6556409229668	278	74.5788014639336	266	91.3306901991246	260	65.9941117895961	137	44.1062995817184	168	61.7985932090994	205	64.7309335678538	NZ_CP113955.1	600087	601241	+	1155	OW731_RS02695	-	K09795	1RY84	S	-	WP_110479240.1 DUF459 domain-containing protein [Avibacterium paragallinarum]	-	-	-	-	OW731_RS02695	OW731_02695	-	-	-	-	-
gene-OW731_RS02700	392	115.552790589517	437	126.621285597908	289	115.367417808994	339	95.1443958502629	366	131.470737536354	372	98.7842463472613	309	104.076204572737	289	111.219275255733	346	114.300207589791	NZ_CP113955.1	601289	602392	+	1104	OW731_RS02700	-	-	1RQZT	E	-	WP_268815471.1 GDSL-type esterase/lipase family protein [Avibacterium paragallinarum]	-	-	-	-	OW731_RS02700	OW731_02700	-	-	-	-	-
gene-OW731_RS02705	146	82.4885779761047	161	89.4123990406283	132	100.996389985036	252	135.559714441525	269	185.202516652419	310	157.78039347132	193	124.593924514127	164	120.968600422326	160	101.306542372454	NZ_CP113955.1	602669	603244	+	576	OW731_RS02705	GO:0007155;GO:0009289	K07345	1YAB6	NU	sp|B2FNJ0|SMF1_STRMK Major fimbrial subunit SMF-1 OS=Stenotrophomonas maltophilia (strain K279a) OX=522373 GN=smf-1 PE=1 SV=1	WP_110479242.1 fimbrial protein [Avibacterium paragallinarum]	smf-1	VFG021465(gi:197249963) (stbA) fimbrial protein [Stb (CVF020)] [Salmonella enterica subsp. enterica serovar Agona str. SL483]	-	-	OW731_RS02705	OW731_02705	GO:0007155//cell adhesion	GO:0009289//pilus	-	-	smf-1
gene-OW731_RS02710	36	16.7605694329718	38	17.3900478074381	30	18.9146575079272	73	32.3592369645823	46	26.097430111112	59	24.7450684929131	51	27.1303277556167	31	18.8423822284539	46	24.0005199096973	NZ_CP113955.1	603326	604024	+	699	OW731_RS02710	GO:0030288;GO:0043711;GO:0061077	K15540	1YARH	NU	sp|P35757|HIFB1_HAEIF Chaperone protein HifB OS=Haemophilus influenzae OX=727 GN=hifB PE=3 SV=2	WP_110479243.1 molecular chaperone [Avibacterium paragallinarum]	hifB	VFG042618(gi:197284433) (PMI0535) fimbrial chaperone [uroepithelial cell adhesin (UCA) (AI071)] [Proteus mirabilis HI4320]	-	A0A086ITU0|PHI:10209|<U+FB01>mC|573|Klebsiella_pneumoniae|unaffected_pathogenicity	OW731_RS02710	OW731_02710	GO:0043711//pilus organization;GO:0061077//chaperone-mediated protein folding	GO:0030288//outer membrane-bounded periplasmic space	-	-	hifB
gene-OW731_RS02715	338	43.3399620805183	368	46.3821158143887	239	41.5012030198559	374	45.659649398744	318	49.6881227940366	446	51.517771119256	223	32.6719672705254	235	39.3393822511628	238	34.1999391271547	NZ_CP113955.1	604021	606558	+	2538	OW731_RS02715	GO:0009297;GO:0015473;GO:0016020	K07347	1Y9I5	NU	sp|P33397|HIFC1_HAEIF Outer membrane usher protein HifC OS=Haemophilus influenzae OX=727 GN=hifC PE=3 SV=2	WP_226537652.1 fimbria/pilus outer membrane usher protein [Avibacterium paragallinarum]	hifC	VFG042617(gi:197284432) (PMI0534) fimbrial usher protein [uroepithelial cell adhesin (UCA) (AI071)] [Proteus mirabilis HI4320]	-	A0A2X3EJX6|PHI:10210|<U+FB01>mD|573|Klebsiella_pneumoniae|unaffected_pathogenicity	OW731_RS02715	OW731_02715	GO:0009297//pilus assembly	GO:0016020//membrane	GO:0015473//fimbrial usher porin activity	ko02020(Two-component system)	hifC
gene-OW731_RS02720	307	88.1026081797405	234	66.0080887327442	236	91.7177413620725	312	85.2499489156075	252	88.1261045781027	363	93.8441910170432	173	56.727688634773	160	59.9457253351052	198	63.6783980626855	NZ_CP113955.1	606568	607701	+	1134	OW731_RS02720	GO:0007155;GO:0009289	-	COG3539	NU	-	WP_110479244.1 fimbrial protein [Avibacterium paragallinarum]	-	-	-	-	OW731_RS02720	OW731_02720	GO:0007155//cell adhesion	GO:0009289//pilus	-	-	-
gene-OW731_RS02725	352	123.175166900951	458	157.534937327924	280	132.68733933518	381	126.938866242018	325	138.585406392984	434	136.81087020997	253	101.157855209731	222	101.419465468159	298	116.861998556096	NZ_CP113955.1	607720	608649	-	930	OW731_RS02725	GO:0043743;GO:0051287	-	1Y7HQ	S	sp|Q9CN20|GNGF_PASMU Putative gluconeogenesis factor OS=Pasteurella multocida (strain Pm70) OX=272843 GN=PM0626 PE=3 SV=1	WP_110479245.1 gluconeogenesis factor YvcK family protein [Avibacterium paragallinarum]	PM0626	-	-	-	OW731_RS02725	OW731_02725	-	-	GO:0043743//LPPG:FO 2-phospho-L-lactate transferase activity;GO:0051287//NAD binding	-	PM0626
gene-OW731_RS02730	746	239.422144781418	1200	378.562548034855	538	233.829189077782	596	182.121363329724	554	216.665067764507	565	163.351947735911	682	250.09698702483	662	277.377561482163	849	305.358299908451	NZ_CP113955.1	608988	610001	+	1014	moaA	GO:0006777;GO:0046872;GO:0051539	K03639	1Y7TN	H	sp|Q9CN21|MOAA_PASMU GTP 3',8-cyclase OS=Pasteurella multocida (strain Pm70) OX=272843 GN=moaA PE=3 SV=1	WP_110479246.1 GTP 3',8-cyclase MoaA [Avibacterium paragallinarum]	moaA	-	-	P30745|PHI:10987|MoaA|562|Escherichia_coli|unaffected_pathogenicity	OW731_RS02730	OW731_02730	GO:0006777//Mo-molybdopterin cofactor biosynthetic process	-	GO:0046872//metal ion binding;GO:0051539//4 iron, 4 sulfur cluster binding	ko04122(Sulfur relay system);ko01240(Biosynthesis of cofactors);ko01100(Metabolic pathways);ko00790(Folate biosynthesis)	moaA
gene-OW731_RS02735	271	181.466501321355	264	173.764883159703	175	158.692419729575	287	182.9777215507	169	137.901034015735	228	137.534737248118	196	149.962213500787	198	173.093281905116	241	180.85093860564	NZ_CP113955.1	610016	610501	+	486	moaC	GO:0006777;GO:0061799	K03637	1Y7QN	H	sp|A6VPY1|MOAC_ACTSZ Cyclic pyranopterin monophosphate synthase OS=Actinobacillus succinogenes (strain ATCC 55618 / DSM 22257 / CCUG 43843 / 130Z) OX=339671 GN=moaC PE=3 SV=1	WP_110479247.1 cyclic pyranopterin monophosphate synthase MoaC [Avibacterium paragallinarum]	moaC	-	-	P9WJR9|PHI:7748|Rv3111|1773|Mycobacterium_tuberculosis|reduced_virulence__unaffected_pathogenicity	OW731_RS02735	OW731_02735	GO:0006777//Mo-molybdopterin cofactor biosynthetic process	-	GO:0061799//cyclic pyranopterin monophosphate synthase activity	ko04122(Sulfur relay system);ko01240(Biosynthesis of cofactors);ko01100(Metabolic pathways);ko00790(Folate biosynthesis)	moaC
gene-OW731_RS02740	6	7.93742414203748	8	10.4027757102261	7	12.5405717054591	26	32.7484559858736	7	11.2844402203668	7	8.34212623231527	6	9.0693922052492	4	6.90837932215542	3	4.44760429927847	NZ_CP113955.1	610498	610743	+	246	moaD	GO:0006777	K03636	1Y91N	H	sp|P45309|MOAD_HAEIN Molybdopterin synthase sulfur carrier subunit OS=Haemophilus influenzae (strain ATCC 51907 / DSM 11121 / KW20 / Rd) OX=71421 GN=moaD PE=3 SV=2	WP_017806273.1 molybdopterin synthase sulfur carrier subunit [Avibacterium paragallinarum]	moaD	-	-	-	OW731_RS02740	OW731_02740	GO:0006777//Mo-molybdopterin cofactor biosynthetic process	-	-	ko04122(Sulfur relay system)	moaD
gene-OW731_RS02745	169	121.409297748737	188	132.755952275534	106	103.124549918496	229	156.635381177467	138	120.80863342826	140	90.6032253046162	138	113.277309265563	104	97.5408259260619	132	106.271233852959	NZ_CP113955.1	610745	611197	+	453	moaE	GO:0006777	K03635	1Y8H4	H	sp|P45308|MOAE_HAEIN Molybdopterin synthase catalytic subunit OS=Haemophilus influenzae (strain ATCC 51907 / DSM 11121 / KW20 / Rd) OX=71421 GN=moaE PE=3 SV=1	WP_035684984.1 molybdopterin synthase catalytic subunit MoaE [Avibacterium paragallinarum]	moaE	-	-	-	OW731_RS02745	OW731_02745	GO:0006777//Mo-molybdopterin cofactor biosynthetic process	-	-	ko04122(Sulfur relay system);ko01240(Biosynthesis of cofactors);ko01100(Metabolic pathways);ko00790(Folate biosynthesis)	moaE
gene-OW731_RS02750	17274	8517.50553001783	16741	8113.94044859171	13095	8744.11720234084	16015	7518.57602348406	15955	9586.71817188837	19150	8506.26027441862	10753	6058.25780258307	13205	8500.5252429808	14653	8096.97144754675	NZ_CP113955.1	611399	612058	+	660	OW731_RS02750	-	K09909	1Y86R	S	sp|Q0I4N4|Y1349_HISS1 UPF0319 protein HS_1349 OS=Histophilus somni (strain 129Pt) OX=205914 GN=HS_1349 PE=3 SV=1	WP_017806275.1 curli polymerization inhibitor CsgI-related protein [Avibacterium paragallinarum]	HS_1349	-	-	-	OW731_RS02750	OW731_02750	-	-	-	-	HS_1349
gene-OW731_RS02755	567	410.047331177656	538	382.440711026946	363	355.507292747328	591	406.937352304464	471	415.073952562864	408	265.803976407943	321	265.249490696188	386	364.440037174772	394	319.318221557976	NZ_CP113955.1	612119	612568	+	450	mgsA	GO:0006007;GO:0008929;GO:0019242	K01734	1Y8HF	G	sp|Q9CNN3|MGSA_PASMU Methylglyoxal synthase OS=Pasteurella multocida (strain Pm70) OX=272843 GN=mgsA PE=3 SV=1	WP_110479248.1 methylglyoxal synthase [Avibacterium paragallinarum]	mgsA	-	-	-	OW731_RS02755	OW731_02755	GO:0006007//glucose catabolic process;GO:0019242//methylglyoxal biosynthetic process	-	GO:0008929//methylglyoxal synthase activity	ko01120(Microbial metabolism in diverse environments);ko01100(Metabolic pathways);ko00640(Propanoate metabolism)	mgsA
gene-OW731_RS02760	2304	345.212170420547	2407	354.495416614324	1560	316.533135864705	2109	300.863391483479	2051	374.475083887476	2080	280.748431370105	1269	217.252029027123	1555	304.173842323217	1436	241.120764939521	NZ_CP113955.1	612605	614776	+	2172	yccS	GO:0016020	-	1Y6ZG	S	sp|P44289|Y1680_HAEIN Uncharacterized protein HI_1680 OS=Haemophilus influenzae (strain ATCC 51907 / DSM 11121 / KW20 / Rd) OX=71421 GN=HI_1680 PE=3 SV=1	WP_110479249.1 YccS family putative transporter [Avibacterium paragallinarum]	HI_1680	-	-	-	OW731_RS02760	OW731_02760	-	GO:0016020//membrane	-	-	HI_1680
gene-OW731_RS02765	5069	2618.45543177064	2945	1495.33708706101	4312	3016.42551421975	5226	2570.28595980557	3061	1926.81432938266	8704	4050.34630716865	3629	2141.94570924893	1533	1033.83896556056	3653	2114.701710209	NZ_CP113955.1	615009	615638	+	630	rlmE	GO:0001510;GO:0006364;GO:0016436	K02427	1Y72A	J	sp|Q4QKJ2|RLME_HAEI8 Ribosomal RNA large subunit methyltransferase E OS=Haemophilus influenzae (strain 86-028NP) OX=281310 GN=rlmE PE=3 SV=1	WP_110479250.1 23S rRNA (uridine(2552)-2'-O)-methyltransferase RlmE [Avibacterium paragallinarum]	rlmE	-	-	-	OW731_RS02765	OW731_02765	GO:0001510//RNA methylation;GO:0006364//rRNA processing	-	GO:0016436//rRNA (uridine) methyltransferase activity	-	rlmE
gene-OW731_RS02770	26561	4566.22442055095	14521	2453.80623994292	20592	4794.04734204724	22696	3714.9356624736	13683	2866.47263615415	34435	5332.89825184552	21069	4138.61806617444	8495	1906.61963233766	18504	3564.96277665906	NZ_CP113955.1	615736	617628	+	1893	ftsH	GO:0004176;GO:0004222;GO:0006508	K03798	1Y735	O	sp|P71377|FTSH_HAEIN ATP-dependent zinc metalloprotease FtsH OS=Haemophilus influenzae (strain ATCC 51907 / DSM 11121 / KW20 / Rd) OX=71421 GN=ftsH PE=3 SV=1	WP_110479265.1 ATP-dependent zinc metalloprotease FtsH [Avibacterium paragallinarum]	ftsH	VFG031138(gi:15609252) (mpa) Mycobacterial proteasome ATPase Mpa [Proteasome-associated proteins (CVF656)] [Mycobacterium tuberculosis H37Rv]	-	Q6NF92|PHI:11203|FtsH|1717|Corynebacterium_diphtheriae|unaffected_pathogenicity	OW731_RS02770	OW731_02770	GO:0006508//proteolysis	-	GO:0004176//ATP-dependent peptidase activity;GO:0004222//metalloendopeptidase activity	-	ftsH
gene-OW731_RS02775	2110	757.91011316519	1707	602.69790035728	1904	926.175203041586	2447	836.870693758213	1499	656.130947496238	2903	939.36129664036	1253	514.262567064312	948	444.561072009167	1422	572.415509617072	NZ_CP113955.1	617728	618633	+	906	prmC	GO:0006412;GO:0008757;GO:0018364	K02493	1Y71E	J	sp|Q9CN82|PRMC_PASMU Release factor glutamine methyltransferase OS=Pasteurella multocida (strain Pm70) OX=272843 GN=prmC PE=3 SV=1	WP_017807396.1 peptide chain release factor N(5)-glutamine methyltransferase [Avibacterium paragallinarum]	prmC	-	-	Q4UWE2|PHI:3966|XC_1565|339|Xanthomonas_campestris|reduced_virulence	OW731_RS02775	OW731_02775	GO:0006412//translation;GO:0018364//peptidyl-glutamine methylation	-	GO:0008757//S-adenosylmethionine-dependent methyltransferase activity	-	prmC
gene-OW731_RS02780	3685	1464.25607631225	2901	1133.07375984433	2955	1590.112993171	3498	1323.39195846211	2592	1255.07067618924	4416	1580.73470132713	2458	1115.98926454286	1505	780.735432369231	2439	1086.0951949293	NZ_CP113955.1	618633	619451	+	819	OW731_RS02780	-	-	1Y834	S	sp|Q9CN81|Y557_PASMU UPF0162 protein PM0557 OS=Pasteurella multocida (strain Pm70) OX=272843 GN=PM0557 PE=3 SV=1	WP_017807395.1 SirB1 family protein [Avibacterium paragallinarum]	PM0557	-	-	-	OW731_RS02780	OW731_02780	-	-	-	-	PM0557
gene-OW731_RS02785	2879	1095.81942491457	2063	771.840331489522	2255	1162.3444180734	2874	1041.53348519283	1856	860.85289524715	3006	1030.71046579241	2213	962.44814381155	1407	699.164347293297	2046	872.729202922279	NZ_CP113955.1	619468	620322	+	855	kdsA	GO:0008676	K01627	1Y732	M	sp|B8F521|KDSA_GLAP5 2-dehydro-3-deoxyphosphooctonate aldolase OS=Glaesserella parasuis serovar 5 (strain SH0165) OX=557723 GN=kdsA PE=3 SV=1	WP_017807394.1 3-deoxy-8-phosphooctulonate synthase [Avibacterium paragallinarum]	kdsA	VFG013179(gi:170717665) (kdsA) 2-dehydro-3-deoxyphosphooctonate aldolase [LOS (CVF494)] [Haemophilus somnus 2336]	-	-	OW731_RS02785	OW731_02785	-	-	GO:0008676//3-deoxy-8-phosphooctulonate synthase activity	ko01250(Biosynthesis of nucleotide sugars);ko01100(Metabolic pathways);ko00540(Lipopolysaccharide biosynthesis)	kdsA
gene-OW731_RS02790	2919	1008.43204235128	3330	1130.80491060284	2329	1089.61478760926	3360	1105.20021965065	2126	895.013208597355	3415	1062.80509956108	2445	965.139301077713	1851	834.846839391237	2444	946.216011050744	NZ_CP113955.1	620399	621340	+	942	OW731_RS02790	-	K00018	1Y6VT	C	sp|P45250|Y1556_HAEIN Putative 2-hydroxyacid dehydrogenase HI_1556 OS=Haemophilus influenzae (strain ATCC 51907 / DSM 11121 / KW20 / Rd) OX=71421 GN=HI_1556 PE=1 SV=1	WP_110479251.1 2-hydroxyacid dehydrogenase [Avibacterium paragallinarum]	HI_1556	-	gb|AAA65955.1|ARO:3002942|vanHA [Enterococcus faecium]	-	OW731_RS02790	OW731_02790	-	-	-	ko01200(Carbon metabolism);ko01120(Microbial metabolism in diverse environments);ko01110(Biosynthesis of secondary metabolites);ko01100(Metabolic pathways);ko00680(Methane metabolism);ko00630(Glyoxylate and dicarboxylate metabolism);ko00260(Glycine, serine and threonine metabolism)	HI_1556
gene-OW731_RS02795	722	197.282644376653	1208	324.451306911888	656	242.742869082423	957	248.973293454316	638	212.434967459054	994	244.674352264683	402	125.509422608663	476	169.803439359175	793	242.829485444905	NZ_CP113955.1	621417	622607	+	1191	OW731_RS02795	GO:0005886;GO:0042953	K09808	1Y802	M	sp|P44252|LOLC_HAEIN Lipoprotein-releasing system transmembrane protein LolC OS=Haemophilus influenzae (strain ATCC 51907 / DSM 11121 / KW20 / Rd) OX=71421 GN=lolC PE=3 SV=1	WP_110479266.1 lipoprotein-releasing ABC transporter permease subunit [Avibacterium paragallinarum]	lolC	-	-	-	OW731_RS02795	OW731_02795	GO:0042953//lipoprotein transport	GO:0005886//plasma membrane	-	ko02010(ABC transporters)	lolC
gene-OW731_RS02800	320	150.926093831205	457	211.866096176638	238	152.013538760086	351	157.619742505922	221	127.016537685396	364	154.655766324314	149	80.2969811331411	215	132.385573314783	286	151.16697974881	NZ_CP113955.1	622662	623351	+	690	lolD	GO:0005524;GO:0042953;GO:0043190	K09810	1Y6VI	V	sp|Q4QKQ9|LOLD_HAEI8 Lipoprotein-releasing system ATP-binding protein LolD OS=Haemophilus influenzae (strain 86-028NP) OX=281310 GN=lolD PE=3 SV=1	WP_110479252.1 lipoprotein-releasing ABC transporter ATP-binding protein LolD [Avibacterium paragallinarum]	lolD	VFG000344(gb|NP_438273) (hitC) iron(III) ABC transporter, ATP-binding protein [HitABC (VF0268)] [Haemophilus influenzae Rd KW20]	gb|AAV85982.1|ARO:3000535|macB [Neisseria gonorrhoeae]	Q8ZQE4|PHI:3928|MacB|28901|Salmonella_enterica|reduced_virulence	OW731_RS02800	OW731_02800	GO:0042953//lipoprotein transport	GO:0043190//ATP-binding cassette (ABC) transporter complex	GO:0005524//ATP binding	ko02010(ABC transporters)	lolD
gene-OW731_RS02805	556	144.291483845204	658	167.850528176124	453	159.204400741963	603	148.995229543385	407	128.710494844334	642	150.089847359537	334	99.0400772397787	476	161.272644558834	726	211.144161997326	NZ_CP113955.1	623352	624605	+	1254	lolE	GO:0042953	K09808	1Y6QM	M	sp|P44250|LOLE_HAEIN Lipoprotein-releasing system transmembrane protein LolE OS=Haemophilus influenzae (strain ATCC 51907 / DSM 11121 / KW20 / Rd) OX=71421 GN=lolE PE=3 SV=1	WP_110479253.1 lipoprotein-releasing ABC transporter permease subunit LolE [Avibacterium paragallinarum]	lolE	-	-	-	OW731_RS02805	OW731_02805	GO:0042953//lipoprotein transport	-	-	ko02010(ABC transporters)	lolE
gene-OW731_RS02810	648	193.646909647063	796	233.818862313319	613	248.077283489416	638	181.528737376241	688	250.540330370804	787	211.86571203315	684	233.555587698814	800	312.114107116663	836	279.974444374782	NZ_CP113955.1	624734	625822	+	1089	aroG	GO:0003849;GO:0009073	K01626	1Y73W	E	sp|P44303|AROG_HAEIN Phospho-2-dehydro-3-deoxyheptonate aldolase OS=Haemophilus influenzae (strain ATCC 51907 / DSM 11121 / KW20 / Rd) OX=71421 GN=aroG PE=3 SV=1	WP_110479254.1 3-deoxy-7-phosphoheptulonate synthase AroG [Avibacterium paragallinarum]	aroG	VFG044185(gi:37676958) (VVA1298) phospho-2-dehydro-3-deoxyheptonate aldolase [vulnibactin (IA023)] [Vibrio vulnificus YJ016]	-	Q8XW15|PHI:8884|AroG1|305|Ralstonia_solanacearum|loss_of_pathogenicity	OW731_RS02810	OW731_02810	GO:0009073//aromatic amino acid family biosynthetic process	-	GO:0003849//3-deoxy-7-phosphoheptulonate synthase activity	ko02024(Quorum sensing);ko01230(Biosynthesis of amino acids);ko01110(Biosynthesis of secondary metabolites);ko01100(Metabolic pathways);ko00400(Phenylalanine, tyrosine and tryptophan biosynthesis)	aroG
gene-OW731_RS02815	727	239.706992301632	707	229.137735191736	621	277.286579411805	691	216.926936295484	766	307.771714772766	773	229.602263726242	833	313.826699073836	725	312.084461019863	748	276.39134478272	NZ_CP113955.1	625980	626966	+	987	cra	GO:0003677;GO:0006355;GO:0009750	K03435	1Y7YA	K	sp|P0A2P9|CRA_SALTI Catabolite repressor/activator OS=Salmonella typhi OX=90370 GN=cra PE=3 SV=1	WP_017807388.1 catabolite repressor/activator [Avibacterium paragallinarum]	cra	VFG045671(gi:529233057) (EFAU085_00344) LacI family sugar-binding transcriptional regulator [BopD (CVF615)] [Enterococcus faecium Aus0085]	-	P0A2P8|PHI:2672|FruR|28901|Salmonella_enterica|reduced_virulence	OW731_RS02815	OW731_02815	GO:0006355//regulation of transcription, DNA-templated;GO:0009750//response to fructose	-	GO:0003677//DNA binding	-	cra
gene-OW731_RS02820	227	106.140239209688	235	108.007267206927	216	136.772540669391	301	134.001556804266	217	123.642444138674	246	103.61907041765	144	76.9334649134932	208	126.971247541684	211	110.563864347868	NZ_CP113955.1	626963	627658	-	696	OW731_RS02820	-	K03748	1Y7AK	S	sp|P45130|SANA_HAEIN Protein SanA homolog OS=Haemophilus influenzae (strain ATCC 51907 / DSM 11121 / KW20 / Rd) OX=71421 GN=sanA PE=3 SV=1	WP_017807387.1 vancomycin high temperature exclusion protein [Avibacterium paragallinarum]	sanA	-	-	-	OW731_RS02820	OW731_02820	-	-	-	-	sanA
gene-OW731_RS02825	649	193.412929483036	697	204.175907603799	540	217.934268099579	673	190.96114666488	634	230.241553444439	613	164.570375664662	643	218.952735079656	478	185.975848840112	443	147.952082212079	NZ_CP113955.1	627829	628920	+	1092	metX	GO:0009058;GO:0016747	K00641	1Y6QG	E	sp|Q65U29|METXA_MANSM Homoserine O-acetyltransferase OS=Mannheimia succiniciproducens (strain MBEL55E) OX=221988 GN=metXA PE=3 SV=2	WP_017807386.1 homoserine O-acetyltransferase MetX [Avibacterium paragallinarum]	metXA	-	-	I1R9N5|PHI:3910|FgSAT|5518|Fusarium_graminearum|unaffected_pathogenicity	OW731_RS02825	OW731_02825	GO:0009058//biosynthetic process	-	GO:0016747//acyltransferase activity, transferring groups other than amino-acyl groups	ko01230(Biosynthesis of amino acids);ko01110(Biosynthesis of secondary metabolites);ko01100(Metabolic pathways);ko00920(Sulfur metabolism);ko00270(Cysteine and methionine metabolism)	metXA
gene-OW731_RS02830	3862	1517.90774577113	3737	1443.73377354503	2838	1510.55470238489	3490	1306.01353595838	2755	1319.49683756887	3645	1290.56837969809	2065	927.367259731188	2686	1378.24670512987	3845	1693.58111053081	NZ_CP113955.1	628951	629778	-	828	OW731_RS02830	GO:0016020;GO:0055085;GO:0140359	K11606	1Y9VT	U	sp|P44660|Y359_HAEIN Probable iron transport system membrane protein HI_0359 OS=Haemophilus influenzae (strain ATCC 51907 / DSM 11121 / KW20 / Rd) OX=71421 GN=HI_0359 PE=3 SV=1	WP_110479255.1 metal ABC transporter permease [Avibacterium paragallinarum]	HI_0359	VFG034233(gi:387606976) (sitD) iron ABC transporter permease [Iron/manganese transport (CVF459)] [Escherichia coli O44:H18 042]	-	A0A0F6B5T1|PHI:10085|STM14_RS15360|28901|Salmonella_enterica|unaffected_pathogenicity	OW731_RS02830	OW731_02830	GO:0055085//transmembrane transport	GO:0016020//membrane	GO:0140359//ABC-type transporter activity	ko02010(ABC transporters)	HI_0359
gene-OW731_RS02835	5962	2261.35178569688	6067	2261.93990348917	5259	2701.28424631306	6232	2250.57113659563	5306	2452.43239978014	7671	2621.06939405765	3681	1595.29340443871	4027	1994.09402927118	5375	2284.71048357458	NZ_CP113955.1	629771	630628	-	858	OW731_RS02835	GO:0030001;GO:0140359	K11605	1Y7DK	P	sp|P44661|Y360_HAEIN Probable iron transport system membrane protein HI_0360 OS=Haemophilus influenzae (strain ATCC 51907 / DSM 11121 / KW20 / Rd) OX=71421 GN=HI_0360 PE=3 SV=1	WP_110479256.1 metal ABC transporter permease [Avibacterium paragallinarum]	HI_0360	VFG012585(gi:88770312) (sitC) SitC [Iron/manganese transport (CVF459)] [Escherichia coli APEC O1]	-	A0A0F6B5T0|PHI:10084|STM14_RS15355|28901|Salmonella_enterica|unaffected_pathogenicity	OW731_RS02835	OW731_02835	GO:0030001//metal ion transport	-	GO:0140359//ABC-type transporter activity	ko02010(ABC transporters)	HI_0360
gene-OW731_RS02840	10846	3921.84599114009	13341	4741.76721729599	8359	4093.23066126021	10538	3628.00830675502	9431	4155.58646138043	12433	4049.92749838229	7353	3037.97430699232	7488	3534.87953156048	9812	3976.07917503408	NZ_CP113955.1	630628	631527	-	900	OW731_RS02840	GO:0005524	K11607	1Y7HI	P	sp|P44662|Y361_HAEIN Probable iron transport system ATP-binding protein HI_0361 OS=Haemophilus influenzae (strain ATCC 51907 / DSM 11121 / KW20 / Rd) OX=71421 GN=HI_0361 PE=3 SV=1	WP_035684966.1 ATP-binding cassette domain-containing protein [Avibacterium paragallinarum]	HI_0361	VFG034214(gi:218534497) (sitB) SitB protein, iron transport protein, ATP-binding component [Iron/manganese transport (CVF459)] [Escherichia coli O45:K1:H7 str. S88]	gb|AAA26793|ARO:3003748|oleC [Streptomyces antibioticus]	A0A0F6B5S9|PHI:10083|STM14_RS15350|28901|Salmonella_enterica|unaffected_pathogenicity	OW731_RS02840	OW731_02840	-	-	GO:0005524//ATP binding	ko02010(ABC transporters)	HI_0361
gene-OW731_RS02845	13774	5030.90155491514	21153	7594.31523445701	11654	5764.36818554326	13378	4652.28246861945	12995	5783.8319646083	16222	5337.53231492578	11515	4805.60729627523	11969	5707.309892899	14247	5831.57296638527	NZ_CP113955.1	631517	632407	-	891	OW731_RS02845	GO:0030001;GO:0046872	K11604	1Y6XG	P	sp|A4N8V8|HPF_HAEI3 Putative metal ABC transporter substrate-binding protein Hpf OS=Haemophilus influenzae (strain NTHi 3655) OX=375177 GN=hpf PE=1 SV=1	WP_110479257.1 metal ABC transporter substrate-binding protein [Avibacterium paragallinarum]	hpf	VFG013040(gi:56479884) (sitA) Iron transport protein [Ferrous iron transport (CVF479)] [Shigella flexneri 2a str. 301]	-	A0A0F6B5S8|PHI:10082|STM14_RS15345|28901|Salmonella_enterica|unaffected_pathogenicity	OW731_RS02845	OW731_02845	GO:0030001//metal ion transport	-	GO:0046872//metal ion binding	ko02010(ABC transporters)	hpf
gene-OW731_RS02850	73	71.3414728441987	80	76.8493340755442	66	87.3482291762477	165	153.529663717557	51	60.7355585605843	90	79.2340947161991	40	44.6660757255516	62	79.1040551212571	75	82.1404397614493	NZ_CP113955.1	632494	632826	-	333	OW731_RS02850	-	K11179	1Y8X0	P	sp|P45184|TUSE_HAEIN Sulfurtransferase TusE homolog OS=Haemophilus influenzae (strain ATCC 51907 / DSM 11121 / KW20 / Rd) OX=71421 GN=tusE PE=3 SV=1	WP_017807381.1 TusE/DsrC/DsvC family sulfur relay protein [Avibacterium paragallinarum]	tusE	-	-	-	OW731_RS02850	OW731_02850	-	-	-	ko04122(Sulfur relay system)	tusE
gene-OW731_RS02855	5568	2733.05985299766	5042	2432.67262485222	4506	2995.24299973722	6117	2858.75896828721	5506	3293.36424303416	5877	2598.6990440336	5414	3036.45439723678	4507	2888.18708100256	4637	2550.72454469359	NZ_CP113955.1	632887	633549	-	663	OW731_RS02855	-	K19416	1Y812	S	sp|P0AAC7|YCCA_ECOL6 Inner membrane protein YccA OS=Escherichia coli O6:H1 (strain CFT073 / ATCC 700928 / UPEC) OX=199310 GN=yccA PE=3 SV=1	WP_035684962.1 Bax inhibitor-1/YccA family protein [Avibacterium paragallinarum]	yccA	-	-	-	OW731_RS02855	OW731_02855	-	-	-	-	yccA
gene-OW731_RS02860	14375	3404.744798918	16416	3821.86168581984	10116	3244.71450921359	12442	2805.79574478096	10378	2995.325480278	17357	3703.40966037813	6476	1752.59733680418	4472	1382.82223305223	9865	2618.48656900679	NZ_CP113955.1	633678	635051	-	1374	OW731_RS02860	GO:0004252;GO:0006508	K04772	1Y6QF	M	sp|P45129|HTOA_HAEIN Probable periplasmic serine protease do/HhoA-like OS=Haemophilus influenzae (strain ATCC 51907 / DSM 11121 / KW20 / Rd) OX=71421 GN=HI_1259 PE=3 SV=1	WP_194742927.1 Do family serine endopeptidase [Avibacterium paragallinarum]	HI_1259	VFG015769(gi:170720256) (mucD) protease Do [Alginate regulation (CVF523)] [Pseudomonas putida W619]	-	B8F6T4|PHI:6358|HtrA|738|Glaesserella_parasuis|reduced_virulence	OW731_RS02860	OW731_02860	GO:0006508//proteolysis	-	GO:0004252//serine-type endopeptidase activity	-	HI_1259
gene-OW731_RS02865	852	296.228739454758	797	272.381011124246	474	223.180833813087	1470	486.624615943936	1379	584.259126025017	1311	410.620537649431	1665	661.455191123223	1825	828.396607019678	1052	409.901856060853	NZ_CP113955.1	635406	636341	-	936	OW731_RS02865	-	-	1Y7F6	F	sp|Q27546|IUNH_CRIFA Inosine-uridine preferring nucleoside hydrolase OS=Crithidia fasciculata OX=5656 GN=IUNH PE=1 SV=3	WP_110479895.1 nucleoside hydrolase [Avibacterium paragallinarum]	IUNH	-	-	-	OW731_RS02865	OW731_02865	-	-	-	-	IUNH
gene-OW731_RS02870	861	221.326231941599	732	184.957407947456	627	218.267079778088	1157	283.173260408656	959	300.401425202845	1014	234.810802967011	1402	411.790523492997	1177	394.99722861286	793	228.443852420918	NZ_CP113955.1	636639	637904	+	1266	OW731_RS02870	GO:0005337;GO:0005886;GO:0015293;GO:1901642	K03317	1Y734	U	sp|P44742|Y519_HAEIN Uncharacterized transporter HI_0519 OS=Haemophilus influenzae (strain ATCC 51907 / DSM 11121 / KW20 / Rd) OX=71421 GN=HI_0519 PE=3 SV=1	WP_035684956.1 NupC/NupG family nucleoside CNT transporter [Avibacterium paragallinarum]	HI_0519	-	-	Q9X668|PHI:10289|NupC|1280|Staphylococcus_aureus|unaffected_pathogenicity	OW731_RS02870	OW731_02870	GO:1901642//nucleoside transmembrane transport	GO:0005886//plasma membrane	GO:0005337//nucleoside transmembrane transporter activity;GO:0015293//symporter activity	-	HI_0519
gene-OW731_RS02875	308	108.127068031984	415	143.206495719658	207	98.4113102766815	498	166.457051112663	386	165.129496927901	416	131.561077224567	331	132.773162478357	317	145.288359304294	305	119.994156984849	NZ_CP113955.1	637986	638912	+	927	rbsK	GO:0004747;GO:0006014	K00852	1Y6WH	H	sp|P44331|RBSK_HAEIN Ribokinase OS=Haemophilus influenzae (strain ATCC 51907 / DSM 11121 / KW20 / Rd) OX=71421 GN=rbsK PE=3 SV=1	WP_110479896.1 ribokinase [Avibacterium paragallinarum]	rbsK	VFG011809(gi:118475685) (CFF8240_1413) bifunctional protein HldE [LOS (CVF396)] [Campylobacter fetus subsp. fetus 82-40]	-	A0A0F6B0X6|PHI:10112|STM14_RS07765_(orf408)|28901|Salmonella_enterica|reduced_virulence	OW731_RS02875	OW731_02875	GO:0006014//D-ribose metabolic process	-	GO:0004747//ribokinase activity	ko01100(Metabolic pathways);ko00030(Pentose phosphate pathway)	rbsK
gene-OW731_RS02880	587	191.22120803445	669	214.217518735579	437	192.783717929395	565	175.240929293777	492	195.306502037957	537	157.587810602218	493	183.503127772474	357	151.828750958542	381	139.091144662721	NZ_CP113955.1	638952	639950	+	999	OW731_RS02880	-	K02529	1Y6VY	K	sp|Q9CPA2|RBSR_PASMU Ribose operon repressor OS=Pasteurella multocida (strain Pm70) OX=272843 GN=rbsR PE=3 SV=1	WP_110479897.1 substrate-binding domain-containing protein [Avibacterium paragallinarum]	rbsR	VFG002197(gb|NP_814691) (bopD) sugar-binding transcriptional regulator, LacI family [BopD (VF0362)] [Enterococcus faecalis V583]	-	I3U3N8|PHI:4564|CcpA|1352|Enterococcus_faecium|reduced_virulence	OW731_RS02880	OW731_02880	-	-	-	-	rbsR
gene-OW731_RS02885	2301	485.619021390374	1920	398.300828749513	1707	487.869367398534	1873	376.362194032205	1780	457.775679423218	1971	374.727939388343	2028	489.041389806784	1401	386.015774945457	1356	320.712073440579	NZ_CP113955.1	640044	641585	+	1542	OW731_RS02885	-	K12942	1Y7YZ	H	sp|P46133|ABGT_ECOLI p-aminobenzoyl-glutamate transport protein OS=Escherichia coli (strain K12) OX=83333 GN=abgT PE=1 SV=3	WP_110479898.1 AbgT family transporter [Avibacterium paragallinarum]	abgT	-	-	-	OW731_RS02885	OW731_02885	-	-	-	-	abgT
gene-OW731_RS02890	847	225.751783931642	897	235.001770451465	583	210.429824833688	866	219.763121949429	691	224.429256499271	774	185.839967607085	757	230.537859028927	664	231.048794430417	580	173.241654769602	NZ_CP113955.1	641604	642824	+	1221	pepT	GO:0006508;GO:0008270;GO:0045148	K01258	1Y6UK	E	sp|Q8ZH96|Y1009_YERPE Peptidase T-like protein YPO1009/y3403/YP_3421 OS=Yersinia pestis OX=632 GN=YPO1009 PE=3 SV=1	WP_110479899.1 peptidase T [Avibacterium paragallinarum]	YPO1009	-	-	-	OW731_RS02890	OW731_02890	GO:0006508//proteolysis	-	GO:0008270//zinc ion binding;GO:0045148//tripeptide aminopeptidase activity	-	YPO1009
gene-OW731_RS02895	1432	278.88811862795	1718	328.882726874734	997	262.949961325494	1228	227.706016016678	1152	273.39660450801	1318	231.234581862966	1280	284.836446996695	1251	318.076915451233	1550	338.294737545359	NZ_CP113955.1	643132	644802	-	1671	ettA	GO:0005524;GO:0045900	K06020	1Y7T6	S	sp|P45127|ETTA_HAEIN Energy-dependent translational throttle protein EttA OS=Haemophilus influenzae (strain ATCC 51907 / DSM 11121 / KW20 / Rd) OX=71421 GN=ettA PE=1 SV=1	WP_110479900.1 energy-dependent translational throttle protein EttA [Avibacterium paragallinarum]	ettA	VFG037384(gi:213158103) (bauE) ferric acinetobactin transport system ATP-binding protein [Acinetobactin (CVF768)] [Acinetobacter baumannii AB0057]	gb|APB03219.1|ARO:3003986|TaeA [Paenibacillus sp. LC231]	P15031|PHI:8010|FecE|562|Escherichia_coli|reduced_virulence	OW731_RS02895	OW731_02895	GO:0045900//negative regulation of translational elongation	-	GO:0005524//ATP binding	-	ettA
gene-OW731_RS02900	2136	1077.71760722957	2310	1145.63591571571	1989	1359.03133821725	2422	1163.50167309811	2133	1311.43940277972	2702	1228.11618374532	960	553.443840617997	812	534.869219519065	1085	613.493572878769	NZ_CP113955.1	645141	645785	+	645	zevA	-	-	1Y8H8	S	sp|P44137|Y1249_HAEIN Uncharacterized protein HI_1249 OS=Haemophilus influenzae (strain ATCC 51907 / DSM 11121 / KW20 / Rd) OX=71421 GN=HI_1249 PE=3 SV=1	WP_110479912.1 zinc transporter binding subunit ZevA [Avibacterium paragallinarum]	HI_1249	-	-	-	OW731_RS02900	OW731_02900	-	-	-	-	HI_1249
gene-OW731_RS02905	2010	643.188912040618	2237	703.621961515345	1403	607.982558965968	1496	455.788358599851	1140	444.529908048836	1891	545.110315143393	518	189.396019326531	616	257.342224425306	1354	485.554188928506	NZ_CP113955.1	645776	646792	+	1017	zevB	-	K08970	1Y7DB	P	sp|P44136|Y1248_HAEIN Putative nickel/cobalt efflux system HI_1248 OS=Haemophilus influenzae (strain ATCC 51907 / DSM 11121 / KW20 / Rd) OX=71421 GN=HI_1248 PE=3 SV=1	WP_110479901.1 zinc transporter permease subunit ZevB [Avibacterium paragallinarum]	HI_1248	-	-	-	OW731_RS02905	OW731_02905	-	-	-	-	HI_1248
gene-OW731_RS02910	441	147.650787975493	543	178.701385522194	378	171.387813307941	524	167.03889563165	347	141.572955039822	640	193.031210172798	130	49.7323667221998	201	87.8579536942636	307	115.189290771642	NZ_CP113955.1	646843	647814	-	972	OW731_RS02910	GO:0016020;GO:0098662	K07301	1Y7QP	P	sp|Q0ZAI3|CAXA_ALKAM Putative antiporter CaxA OS=Alkalimonas amylolytica OX=152573 GN=caxA PE=3 SV=1	WP_110479902.1 calcium/sodium antiporter [Avibacterium paragallinarum]	caxA	-	-	-	OW731_RS02910	OW731_02910	GO:0098662//inorganic cation transmembrane transport	GO:0016020//membrane	-	-	caxA
gene-OW731_RS02920	3683	588.401992007896	4478	703.213849354231	2222	480.736866615077	3431	521.893967598145	3071	597.868778702548	3968	571.076723115046	2082	380.059625637939	2405	501.620576628229	2746	491.642589728588	NZ_CP113955.1	648465	650501	+	2037	uvrB	GO:0003677;GO:0005524;GO:0006289;GO:0009380;GO:0016887	K03702	1Y7S5	L	sp|Q4QJX4|UVRB_HAEI8 UvrABC system protein B OS=Haemophilus influenzae (strain 86-028NP) OX=281310 GN=uvrB PE=3 SV=1	WP_110479903.1 excinuclease ABC subunit UvrB [Avibacterium paragallinarum]	uvrB	-	-	Q81J94|PHI:6483|Mfd|1396|Bacillus_cereus|loss_of_pathogenicity	OW731_RS02920	OW731_02920	GO:0006289//nucleotide-excision repair	GO:0009380//excinuclease repair complex	GO:0016887//ATP hydrolysis activity;GO:0003677//DNA binding;GO:0005524//ATP binding	ko03420(Nucleotide excision repair)	uvrB
gene-OW731_RS02925	1619	801.945627282048	1117	543.853789042494	1364	914.962729362156	1415	667.334623821728	1124	678.450284560188	1602	714.843490138202	799	452.213423518658	645	417.105230991781	747	414.662943299853	NZ_CP113955.1	650729	651385	+	657	OW731_RS02925	-	K07270	1Y7ZW	M	sp|A0JPH3|G251A_XENLA Procollagen galactosyltransferase 1-A OS=Xenopus laevis OX=8355 GN=colgalt1-a PE=2 SV=1	WP_110479904.1 glycosyltransferase family 25 protein [Avibacterium paragallinarum]	colgalt1-a	VFG013340(gi:33152738) (lex2B) lipooligosaccharide galactosyltransferase I [LOS (CVF494)] [Haemophilus ducreyi 35000HP]	gb|ABG48543.1|ARO:3005052|LpsA [Haemophilus influenzae]	-	OW731_RS02925	OW731_02925	-	-	-	-	colgalt1-a
gene-OW731_RS02935	768	287.280013085605	720	264.732706005064	623	315.589973470484	816	290.618658743604	638	290.816145107739	731	246.326960895292	485	207.292947128023	346	168.969429420856	354	148.396617930409	NZ_CP113955.1	652476	653345	-	870	OW731_RS02935	-	-	1Y792	G	sp|Q9CN56|KT3K_PASMU Probable ketoamine kinase PM0587 OS=Pasteurella multocida (strain Pm70) OX=272843 GN=PM0587 PE=3 SV=1	WP_110479905.1 fructosamine kinase family protein [Avibacterium paragallinarum]	PM0587	-	-	-	OW731_RS02935	OW731_02935	-	-	-	-	PM0587
gene-OW731_RS02945	966	259.380875057373	1065	281.08737709593	852	309.807108072911	1235	315.730782339054	858	280.738357901035	1272	307.679326214785	869	266.611695446224	722	253.09634244362	802	241.3302385625	NZ_CP113955.1	653780	654991	+	1212	OW731_RS02945	GO:0003677;GO:0006310;GO:0015074	-	1Y7CB	L	sp|P32053|INTA_ECOLI Prophage integrase IntA OS=Escherichia coli (strain K12) OX=83333 GN=intA PE=1 SV=2	WP_135953024.1 MULTISPECIES: tyrosine-type recombinase/integrase [Pasteurellaceae]	intA	-	-	-	OW731_RS02945	OW731_02945	GO:0006310//DNA recombination;GO:0015074//DNA integration	-	GO:0003677//DNA binding	-	intA
gene-OW731_RS02950	444	288.408920322655	405	258.589956090276	546	480.296386994708	466	288.204514079273	447	353.823671374957	775	453.500532133136	468	347.352290687269	267	226.425234849208	356	259.150628152769	NZ_CP113955.1	655080	655580	+	501	OW731_RS02950	-	-	-	-	-	WP_135953023.1 MULTISPECIES: hypothetical protein [Pasteurellaceae]	-	-	-	-	OW731_RS02950	OW731_02950	-	-	-	-	-
gene-OW731_RS02955	495	406.792987279421	489	395.009943587733	494	549.776492039757	619	484.337450154713	368	368.52734641752	478	353.872272512802	372	349.309014935507	268	287.535121181226	280	257.871198766247	NZ_CP113955.1	655586	655981	-	396	OW731_RS02955	GO:0003677	-	1Y916	K	sp|P44204|Y1458_HAEIN Uncharacterized protein HI_1458 OS=Haemophilus influenzae (strain ATCC 51907 / DSM 11121 / KW20 / Rd) OX=71421 GN=HI_1458 PE=4 SV=1	WP_135953022.1 MULTISPECIES: helix-turn-helix domain-containing protein [Pasteurellaceae]	HI_1458	-	-	-	OW731_RS02955	OW731_02955	-	-	GO:0003677//DNA binding	-	HI_1458
gene-OW731_RS02960	14	12.0531255490199	8	6.77006038284556	17	19.8203593621428	15	12.2956657089819	13	13.638563803754	9	6.98014643928421	5	4.918585719778	6	6.74389410019934	11	10.6130663437809	NZ_CP113955.1	656113	656490	+	378	OW731_RS02960	-	-	-	-	-	WP_135953021.1 MULTISPECIES: hypothetical protein [Pasteurellaceae]	-	-	-	-	OW731_RS02960	OW731_02960	-	-	-	-	-
gene-OW731_RS02965	117	49.1935705547206	94	38.8491255690033	132	75.1601041749108	133	53.2430919770331	117	59.946245556035	131	49.6185603474699	70	33.6294000375519	71	38.9734345092915	68	32.0411389829157	NZ_CP113955.1	656500	657273	+	774	OW731_RS02965	-	-	1YAJ2	O	-	WP_135953020.1 MULTISPECIES: LEM-3-like GIY-YIG domain-containing protein [Pasteurellaceae]	-	-	-	-	OW731_RS02965	OW731_02965	-	-	-	-	-
gene-OW731_RS02970	8	8.94664989205598	9	9.89336143575627	7	10.6013080396664	28	29.8138203582735	6	8.17664887838066	2	2.01488763195833	2	2.55563629151352	2	2.92003662070487	2	2.50655362571021	NZ_CP113955.1	657287	657577	+	291	OW731_RS02970	-	-	1YADA	-	-	WP_226537653.1 MULTISPECIES: hypothetical protein [Pasteurellaceae]	-	-	-	-	OW731_RS02970	OW731_02970	-	-	-	-	-
gene-OW731_RS02975	0	0	0	0	0	0	0	0	0	0	0	0	0	0	0	0	0	0	NZ_CP113955.1	658041	658187	+	147	OW731_RS02975	GO:0003677	-	1YAJT	S	-	WP_017806490.1 MULTISPECIES: helix-turn-helix domain-containing protein [Pasteurellaceae]	-	-	-	-	OW731_RS02975	OW731_02975	-	-	GO:0003677//DNA binding	-	-
gene-OW731_RS02980	18	12.9311678075577	14	9.88608155243342	25	24.321827810966	16	10.9439567634911	10	8.75424879914927	12	7.76599074039568	7	5.74595046999232	6	5.62735534188819	13	10.4661063643065	NZ_CP113955.1	658254	658706	-	453	OW731_RS02980	-	-	1YAB1	S	-	WP_323743924.1 MULTISPECIES: DNA primase [Pasteurellaceae]	-	-	-	-	OW731_RS02980	OW731_02980	-	-	-	-	-
gene-OW731_RS02985	4	3.44375015686282	11	9.30883302641265	9	10.4931314270168	5	4.09855523632729	3	3.14736087778938	4	3.10228730634854	6	5.90230286373361	6	6.74389410019934	9	8.68341791763893	NZ_CP113955.1	658974	659351	-	378	OW731_RS02985	-	-	1YAFX	KT	-	WP_226537654.1 MULTISPECIES: replication initiation protein [Pasteurellaceae]	-	-	-	-	OW731_RS02985	OW731_02985	-	-	-	-	-
gene-OW731_RS02990	910	514.141136700379	649	360.426378741415	828	633.522809906137	987	530.942214895973	683	470.23538614722	893	454.509326999642	824	531.945045593991	493	363.643414684186	526	333.045258049443	NZ_CP113955.1	660002	660577	+	576	grxB	GO:0004362;GO:0005515;GO:0006749	K03675	1Y81S	O	sp|P0AC61|GLRX2_ECO57 Glutaredoxin 2 OS=Escherichia coli O157:H7 OX=83334 GN=grxB PE=3 SV=1	WP_268815472.1 glutaredoxin 2 [Avibacterium paragallinarum]	grxB	-	-	-	OW731_RS02990	OW731_02990	GO:0006749//glutathione metabolic process	-	GO:0004362//glutathione-disulfide reductase (NADPH) activity;GO:0005515//protein binding	-	grxB
gene-OW731_RS02995	3153	531.104881528784	3865	639.936278307834	1899	433.183838693583	2563	411.049450592876	2137	438.646317119733	2825	428.672036760389	2254	433.81926048442	2643	581.221046961745	3347	631.813038485598	NZ_CP113955.1	660769	662700	+	1932	thrS	GO:0004829;GO:0005524;GO:0005737;GO:0006435	K01868	1Y6SH	J	sp|Q4QK77|SYT_HAEI8 Threonine--tRNA ligase OS=Haemophilus influenzae (strain 86-028NP) OX=281310 GN=thrS PE=3 SV=1	WP_110479907.1 threonine--tRNA ligase [Avibacterium paragallinarum]	thrS	-	-	-	OW731_RS02995	OW731_02995	GO:0006435//threonyl-tRNA aminoacylation	GO:0005737//cytoplasm	GO:0004829//threonine-tRNA ligase activity;GO:0005524//ATP binding	ko00970(Aminoacyl-tRNA biosynthesis)	thrS
gene-OW731_RS03000	1	1.33923617211332	1	1.31640062999775	4	7.25451061620912	8	10.2008485881924	0	0	6	7.23867038147992	0	0	0	0	2	3.0016753295542	NZ_CP113955.1	662756	662998	-	243	OW731_RS03000	-	-	-	-	-	WP_110479908.1 hypothetical protein [Avibacterium paragallinarum]	-	-	-	-	OW731_RS03000	OW731_03000	-	-	-	-	-
gene-OW731_RS03005	45	51.931019652692	74	83.9415465553883	46	71.8891131808383	222	243.925078873504	75	105.470071968474	82	85.2468948116837	47	61.9741800692028	72	108.476254037249	45	58.1973754054524	NZ_CP113955.1	663178	663459	+	282	OW731_RS03005	-	K09803	1Y9EU	S	-	WP_110479909.1 BrnT family toxin [Avibacterium paragallinarum]	-	-	-	-	OW731_RS03005	OW731_03005	-	-	-	-	-
[truncated: 1,865 more rows]
